# Supplementary material for: Functional maturation in preterm infants measured by serial recording of cortical activity
Source: Sci Rep. 2017 Oct 11;7:12969. doi: 10.1038/s41598-017-13537-3 (PMC5636845; doi:10.1038/s41598-017-13537-3)
Supplement: Supplementary file 1 — Dataset 1 [file 41598_2017_13537_MOESM1_ESM.xlsx]

## Sheet: Full Montage
			FEATURES
			Full Epoch																							Low Actvity Period
Baby No	PMA (weeks)	EMA (weeks)	1	2	3	4	5	6	7	8	9	10	11	12	13	14	15	16	17	18	19	20	21	22	23	1	2	3	4	5	6	7	8	9	10	11	12	13	14	15	16	17	18	19	20	21	22	23
1	25.6	27.9148	10.5174	1.31887	72.5151	41.1209	8.03212	204.178	239.287	11.686	3.92188	1.26562	23.9563	10.7032	6.51562	2.25156	22.8313	164.959	6.21809	0.596313	18.3943	0.932397	0.0590066	0.00633729	0.000766154	8.23887	1.2151	64.1083	33.931	7.40781	177.759	84.6013	5.97942	3.04688	1.35938	11.9313	10.8838	6.79688	2.36094	22.2891	132.331	6.45748	0.605451	18.1258	0.92869	0.0631218	0.00674819	0.000652479
1	25.6	28.077	11.3823	1.34244	73.8149	44.1194	7.92534	222.408	227	13.0843	3.875	1.29375	25.9187	11.6195	6.60938	2.23906	25.3859	185.182	6.09147	0.603786	18.455	0.930027	0.0610336	0.00657146	0.000789602	6.76079	1.04859	57.8267	28.127	7.07803	170.651	55.5	5.44597	3.07812	1.28438	9.69844	13.311	8.14062	2.30469	29.3625	101.586	5.07824	0.543937	17.9601	0.930092	0.062971	0.00746462	0.000520978
1	30	32.3129	15.209	2.55792	61.8229	57.9743	15.7437	160.433	201.436	17.1841	4.35938	1.32812	25.95	11.6887	5.51562	2.14062	22.5297	283.003	4.92166	0.401949	18.2935	0.889722	0.0770685	0.0184688	0.00618494	17.2094	2.84392	71.8765	64.4317	16.9077	185.324	58.7744	22.2349	5.85938	1.35312	35.4719	10.4473	4.95312	2.13906	23.2156	349.292	4.84796	0.388968	18.5908	0.899032	0.0718745	0.0174948	0.00498649
1	30	31.6189	16.2851	2.65709	63.7833	61.388	16.1014	164.178	205.384	17.2126	4.57812	1.35625	28.7906	10.3661	5.0625	2.14062	19.3703	317.654	4.76703	0.366065	18.3707	0.886637	0.0772983	0.0197272	0.00610258	9.48915	1.81183	45.839	35.0715	12.4093	128.027	51.6148	6.53361	3.51562	1.325	13.8938	16.8124	9.3125	2.46563	36.6594	216.937	4.01481	0.432477	17.6632	0.879157	0.0780004	0.0192012	0.00492712
1	30	31.4259	19.3451	3.37319	69.1609	69.6116	19.418	175.484	210.2	16.1888	5.5625	1.40625	39.1719	8.50849	4.64062	2.14062	17.625	364.178	5.06161	0.288431	18.5358	0.891311	0.0752779	0.0202707	0.00697427	12.9197	2.30713	53.4663	50.0835	14.0515	145.459	69.4574	7.87978	4.09375	1.28906	20.6844	11.722	7.39062	2.39219	22.7047	343.403	4.32502	0.352039	18.0126	0.8822	0.0814475	0.0223735	0.00556931
2	28.4	28.8459	17.2192	2.62834	90.6131	64.0365	18.2958	250.356	256.857	9.068	4.57812	1.35938	17.7688	9.18298	4.375	2.15937	19.6	255.479	7.83961	0.653811	18.8437	0.929141	0.0571926	0.0121479	0.00274994	18.6338	2.8955	89.384	70.6902	18.9352	245.266	81.4424	11.1014	4.85938	1.30313	26.9391	9.0066	4.15625	2.13125	16.7	285.032	7.05396	0.640276	18.8757	0.923051	0.0626305	0.0132051	0.00291615
2	28.4	28.72	14.3571	2.17577	85.9936	53.6717	15.5035	238.888	239.219	9.04974	4.5	1.26562	19.5359	10.905	4.67188	2.16719	22.725	220.643	7.20547	0.680675	18.7204	0.928569	0.0577958	0.0120777	0.00267003	12.4422	1.95386	76.6819	47.1949	13.7777	223.618	82.786	8.81434	3.67188	1.23438	21.0594	13.4222	5.70312	2.17188	31.0938	189.693	5.82455	0.705274	18.525	0.929423	0.0567819	0.0119611	0.00307594
2	28.4	28.7724	14.2231	2.14218	87.8552	53.0425	15.5058	240.781	244.716	9.00525	4.42188	1.36563	20.2266	10.6685	4.84375	2.20312	22.2953	208.592	7.4388	0.708397	18.737	0.934519	0.0484021	0.0109653	0.00247653	12.1258	1.91816	82.9121	44.7177	14.2411	228.423	74.1565	9.41683	4.25	1.21562	20.4797	14.3538	6.73438	2.26562	32.4375	178.665	6.15052	0.687089	18.6115	0.934403	0.0499929	0.0113484	0.00236292
2	28.4	28.2763	14.152	2.20714	87.0307	53.1321	15.795	243.426	239.566	9.62424	4.64062	1.30781	20.9016	10.6313	4.9375	2.20312	21.5141	215.072	7.58151	0.707548	18.7465	0.939	0.0462801	0.0105143	0.00237686	12.391	2.00361	81.6507	45.9788	15.1469	233.205	84.9415	8.52014	4.10938	1.21406	20.1094	12.5872	6	2.2125	26.1266	207.149	7.17671	0.674876	18.6271	0.931604	0.0499858	0.0102446	0.00229309
2	28.4	28.5246	13.371	2.11258	85.5288	52.2012	15.3804	243.075	241.906	9.63627	4.3125	1.29688	22.5266	10.2794	5.32812	2.15937	19.9781	223.356	7.51958	0.706307	18.7127	0.935048	0.050617	0.0105864	0.00229192	10.0454	1.71074	72.2947	38.535	12.6743	210.627	76.203	7.58189	3.54688	1.24687	19.3938	13.3698	7.17188	2.22187	27.7016	175.379	6.11357	0.701609	18.4118	0.93074	0.0536347	0.0108264	0.00247643
2	28.4	28.5078	12.6501	2.00207	85.6629	49.5592	13.6908	245.683	240.347	9.92682	4.35938	1.31563	22.0297	9.97288	5.625	2.1625	21.8344	230.471	7.16174	0.707859	18.7047	0.937051	0.0503143	0.0104489	0.00226526	8.88723	1.59548	68.4015	36.4171	12.0259	232.353	70.208	5.87834	3.26562	1.28594	11.3766	12.1428	6.28125	2.15313	24.8078	202.204	5.56234	0.717633	18.4726	0.931909	0.0550211	0.00990293	0.00237382
2	28.4	28.8739	12.3683	1.95767	84.2972	48.5583	13.4221	240.722	236.4	10.3987	4.42188	1.35938	20.8609	10.0095	5.375	2.16719	21.4781	222.693	7.0402	0.686864	18.6555	0.935558	0.049169	0.0104862	0.00229904	7.36614	1.43062	61.9854	28.3553	11.4123	201.386	50.9482	5.21593	3.29688	1.29531	10.8469	14.0049	8.34375	2.24688	26.3922	163.409	5.46549	0.708324	18.3665	0.93643	0.0503047	0.0105589	0.00246541
2	34.4	32.9645	13.9371	2.57401	64.1868	55.5947	17.4952	163.95	235.73	13.2149	5.73438	1.42188	28.5234	7.37239	4.60938	2.16094	14.2234	174.331	4.86633	0.39786	18.1009	0.877811	0.0747316	0.034306	0.0129443	10.5321	1.9915	59.6431	43.8687	15.6174	169.315	69.5861	7.07442	4.60938	1.36719	13.2	9.19777	6.35938	2.36563	19.1625	192.077	3.55006	0.413496	18.0538	0.861964	0.0802284	0.0444321	0.0145382
2	34.4	33.1608	15.0234	2.71021	67.9129	58.5273	17.9319	169.844	231.05	14.0129	5.57812	1.44687	27.6859	7.25255	4.53125	2.14062	14.5969	172.257	4.67786	0.398121	18.1645	0.883633	0.0672807	0.0341734	0.0149126	15.3422	2.75339	67.5222	60.6473	17.2358	171.425	68.1042	16.1009	5.42188	1.40469	33.6875	8.0042	4.85938	2.14062	15.4125	179.633	4.04829	0.324487	18.2796	0.887228	0.0616465	0.033614	0.0176738
2	34.4	34.2543	17.597	3.55229	66.4606	65.2543	24.5128	170.802	256.176	12.2472	6.26562	1.49844	25.3906	5.97686	3.90625	2.07812	11.2859	170.947	4.94795	0.37902	18.3135	0.89792	0.0578885	0.0299612	0.0145227	15.4126	2.931	60.0104	58.924	18.5502	157.981	89.1045	10.3191	5.14062	1.47031	20.4594	6.74415	4.23438	2.14062	14.3031	167.37	4.53642	0.428775	18.1514	0.888406	0.0644417	0.0354337	0.0157653
2	34.4	34.4511	18.951	4.25186	68.8001	68.6255	31.5511	173.674	257.02	12.5999	6.73438	1.5375	26.4406	4.83198	3.70312	2.10938	8.62969	173.072	5.37207	0.33996	18.3624	0.908109	0.0520188	0.0265138	0.0142433	18.3447	4.14783	63.2401	66.7384	29.4375	160.02	86.0127	10.7541	6.3125	1.45312	24.3375	5.04074	3.73438	2.17031	9.44531	167.699	5.14296	0.379078	18.2631	0.892645	0.0613632	0.0317405	0.0161767
2	34.4	34.6751	18.5916	4.11838	66.6981	69.3326	30.3278	175.988	261.828	12.1918	6.67188	1.48438	25.0375	4.94398	3.64062	2.14062	9.23281	181.333	5.4304	0.327011	18.3835	0.906259	0.0522841	0.0276473	0.0138933	18.6607	4.25396	60.613	68.4343	30.4316	160.721	88.6751	10.7439	6.60938	1.52188	23.3141	4.74219	3.79688	2.14062	8.24375	178.687	5.26457	0.361518	18.2102	0.868617	0.0749039	0.0386851	0.0176453
2	34.4	34.3438	17.3736	3.78906	60.5116	65.3028	27.3053	157.332	264.117	11.7753	6.76562	1.51562	24.9125	5.0146	3.60938	2.14062	9.25937	185.034	5.32992	0.359747	18.2596	0.89389	0.0611552	0.0311684	0.0147337	16.8571	3.59376	60.654	63.8017	25.6731	163.128	60.7845	10.5607	7.14062	1.48438	21.6719	5.03528	3.96875	2.14062	9.88906	194.82	5.35241	0.406445	18.1611	0.884044	0.0670161	0.0336093	0.0158418
2	34.4	33.524	14.3823	2.72942	56.3043	57.3689	18.0615	152.99	230.604	13.5081	6.20312	1.45312	28.5578	7.20315	3.79688	2.07812	14.0531	183.545	5.25526	0.371053	18.1228	0.879155	0.0714952	0.0316169	0.0141385	11.1472	2.08884	51.6641	46.713	15.1409	145.917	70.372	10.3649	4.875	1.46875	19.1094	9.96154	5.4375	2.16562	19.6859	179.545	4.41243	0.385943	17.9128	0.850681	0.0911936	0.0390413	0.015839
2	34.4	32.8655	13.5292	2.5533	55.3793	55.1277	17.3756	151.977	230.21	12.8725	5.65625	1.44687	29.2844	7.63848	4.14062	2.14062	14.6359	186.785	5.0315	0.378968	18.0984	0.875284	0.0737358	0.032624	0.0152468	12.2749	2.23337	55.9866	50.6684	15.7356	155.986	95.6345	10.2144	5.14062	1.27656	21.1547	9.07913	4.75	2.10469	17.1469	189.128	4.65513	0.393092	18.138	0.867748	0.0855282	0.0330654	0.0137679
2	36.8	34.7118	13.4954	2.65706	61.5052	52.294	21.5939	182.254	232.345	12.0575	6.21875	1.42344	27.7344	6.42853	4.14062	2.14062	12.5281	143.363	4.48585	0.376646	18.3253	0.909194	0.0499778	0.0252117	0.0179779	10.5816	2.04087	50.4239	44.9533	18.4578	147.454	83.5732	8.86066	4.76562	1.425	18.0234	8.20141	5.46875	2.24531	15.2453	160.657	3.92375	0.392025	17.9615	0.83994	0.0814949	0.0465844	0.0263457
3	31	29.7631	22.2683	3.55999	89.573	79.2519	20.6486	232.806	243.242	11.77	4.625	1.35938	24.3906	7.51383	4.28125	2.14062	15.3844	142.656	6.77498	0.51572	18.7356	0.957616	0.0299263	0.0103006	0.0033345	21.6359	3.36368	87.6616	77.386	19.7953	228	79.5216	11.597	4.5625	1.39531	27.1969	7.02258	4.70312	2.14375	14.3031	152.132	5.85539	0.521951	18.6609	0.956867	0.0298329	0.0107895	0.00350489
3	35.9	34.4999	19.1022	4.40081	68.7145	64.9347	32.1565	175.435	294.766	9.89981	5.10938	1.35156	20.9297	5.49978	3.75	2.17188	10.2937	99.5681	5.93744	0.370579	18.2632	0.93209	0.039431	0.018932	0.0116069	18.6582	4.33339	66.1254	64.3224	32.4003	167.369	93.1908	8.99865	4.76562	1.27812	20.6016	5.85303	4.10938	2.15781	11.1078	109.377	5.01416	0.354933	18.2241	0.927075	0.0434319	0.0200718	0.0127237
3	35.9	34.2597	18.6442	4.25262	71.8096	64.239	30.1194	183.473	286.187	10.4267	4.95312	1.40469	21.2719	5.38204	3.73438	2.15156	9.825	95.6119	5.91912	0.383426	18.37	0.93245	0.0399107	0.0183705	0.0110576	18.1894	4.1791	69.9546	63.578	29.2818	178.443	103.331	9.01057	4.79688	1.42188	18.6141	5.38488	4	2.14062	9.91875	98.1976	6.00217	0.434901	18.2907	0.932904	0.039313	0.017821	0.0107886
3	35.9	35.0073	17.2421	3.71067	70.4893	61.7077	26.9919	174.539	286.539	10.9063	5.34375	1.45781	21.4062	5.28514	3.73438	2.14062	9.91094	96.4641	5.6659	0.374006	18.3135	0.924878	0.0442986	0.0212109	0.012128	16.0432	3.27488	60.6788	59.4644	22.9266	144.547	88.244	9.74308	5.34375	1.48125	19.2594	5.50176	4.03125	2.1625	9.78125	92.1155	4.81975	0.347422	17.9759	0.913015	0.0472979	0.0288278	0.0165202
3	35.9	34.7531	16.1003	3.16334	67.8728	59.151	22.3093	171.258	278.957	10.8333	5.0625	1.45469	23.6625	5.53995	3.95312	2.14219	9.94219	93.7563	5.18811	0.39074	18.2892	0.921724	0.046504	0.0207695	0.0121508	13.8811	2.6026	61.1116	54.0837	19.0444	145.544	67.964	9.1107	4.70312	1.43437	19.5922	6.19745	4.54688	2.22031	10.9719	87.9819	4.18597	0.380508	17.9649	0.904302	0.0570541	0.0323726	0.0171801
3	35.9	34.6685	15.3737	3.02635	64.4227	56.79	21.488	159.193	283.861	10.6088	4.875	1.42188	21.8453	5.58512	4.01562	2.14062	9.87031	89.5484	5.58621	0.403066	18.1807	0.920606	0.0435523	0.0215872	0.0124748	12.9457	2.42017	58.8252	50.3781	17.9322	140.087	73.108	8.64934	4.48438	1.42344	17.6422	6.35605	4.67188	2.20312	11.1	82.6634	4.40882	0.423225	18.0647	0.904424	0.0571462	0.0275912	0.0148867
3	35.9	34.873	14.7886	2.96913	61.2506	53.8617	21.2951	147.651	292.517	10.0549	4.79688	1.39062	19.4969	5.64742	4.0625	2.14062	10.3969	86.0557	5.65836	0.373636	18.0896	0.919237	0.0447309	0.0224388	0.0125523	13.259	2.47822	60.4442	51.7987	17.9322	142.7	80.6069	8.81852	4.85938	1.45312	17.5641	6.22116	4.70312	2.17813	10.7844	83.1462	4.60653	0.40068	18.0802	0.907217	0.0549453	0.025482	0.0136617
3	35.9	34.9985	14.9576	3.04986	61.0193	52.7187	22.6784	148.294	294.872	9.73913	5.07812	1.39062	19.6875	5.63086	4.04688	2.14062	10.3531	81.962	6.12011	0.376136	18.1368	0.920547	0.0471929	0.0214764	0.0118053	15.2127	3.18192	63.8609	52.3455	23.599	154.333	129.926	9.80657	4.79688	1.44219	20.4828	5.87552	4.25	2.125	10.8594	85.1746	5.43729	0.395655	18.2598	0.922146	0.0467338	0.0209816	0.0115587
3	35.9	34.8174	14.3905	2.94692	58.5068	51.4488	21.6587	143.159	298.948	9.59906	5.39062	1.42188	19.8797	5.53526	4.04688	2.17188	9.96562	81.5291	6.01569	0.369546	18.0659	0.916549	0.0497424	0.0243344	0.0122692	12.3541	2.36646	47.6357	47.8749	15.7678	114.098	100.495	7.50535	4.89062	1.3875	15.1078	6.01276	4.60938	2.2625	10.7797	77.1733	4.67066	0.407545	17.5666	0.892274	0.06283	0.0289473	0.0143667
3	35.9	35.0774	14.4892	2.96321	61.6079	51.8355	21.7895	151.476	302.969	8.48122	4.82812	1.33906	18.6609	5.73547	4.10938	2.14062	10.5344	83.5681	5.55044	0.355241	18.1197	0.92022	0.0496284	0.0221451	0.0130043	12.4847	2.35786	52.9863	47.97	15.6965	130.022	104.491	7.05251	4.71875	1.425	14.1531	6.11542	4.64062	2.24063	10.9359	75.9846	4.51677	0.415704	17.816	0.907315	0.0550746	0.026916	0.0137921
3	35.9	34.7255	14.5772	2.9459	63.3816	53.785	20.9478	158.557	293.454	7.57842	4.51562	1.34844	16.075	6.22028	4.35938	2.20312	11.5078	89.9222	4.62662	0.386199	18.1884	0.917303	0.0475639	0.0236164	0.0156414	12.8573	2.3927	54.1443	48.5522	15.8276	130.475	98.6505	6.74728	4.07812	1.375	14.5625	6.76281	5.17188	2.34063	12.2688	75.9308	4.22727	0.419022	17.8742	0.910102	0.0539432	0.0255085	0.0137181
4	28.4	29.0254	21.7018	2.68903	120.571	86.0746	16.571	337.823	228.109	14.1324	5.3125	1.48438	30.35	7.85262	4.375	2.20312	17.4125	627.38	5.97673	0.499833	19.4779	0.921481	0.0587764	0.0143951	0.0046533	18.0092	2.43251	114.402	73.2033	14.9397	326.349	51.6569	11.1374	4.46875	1.48438	24.6875	9.21713	4.8125	2.26094	20.0594	648.847	5.6671	0.489031	19.3389	0.921358	0.0604147	0.0144284	0.00329762
4	28.4	28.4451	26.1263	3.29729	133.576	101.394	20.0084	366.355	228.832	15.1949	5.17188	1.42188	36.0641	7.5209	4.20312	2.13594	17.6313	653.862	6.2742	0.502369	19.6405	0.93227	0.0503819	0.0132159	0.00504469	18.0485	2.41559	113.591	73.6004	15.1271	321.968	61.5692	9.23053	4.125	1.3875	21.8016	9.26525	4.65625	2.19062	20.6781	623.797	5.88661	0.489482	19.322	0.921972	0.0597589	0.0144111	0.00321403
4	28.4	28.9789	27.2282	3.55215	132.923	105.95	22.2212	366.011	221.418	15.5204	5.23438	1.45312	34.625	7.4247	4.10938	2.14062	15.6141	658.766	6.55351	0.491013	19.6414	0.9333	0.0468028	0.0127101	0.00498732	19.354	2.59487	115.787	76.9115	15.5196	315.098	70.3571	12.5193	4.75	1.4125	26.1562	9.34196	4.73438	2.14062	21.1094	680.349	5.68547	0.473069	19.3398	0.917392	0.0616475	0.0149825	0.00446612
4	28.4	28.8982	26.1927	3.31963	135.225	100.505	20.1931	372.53	234.817	14.4424	4.6875	1.43125	32.1984	7.12913	4.45312	2.1625	14.1859	609.559	6.29416	0.500674	19.6614	0.931693	0.0480999	0.0122964	0.00501459	17.4548	2.44429	112.359	72.6248	15.4239	310.581	73.2504	7.76367	3.42188	1.40938	15.3219	8.30275	5.04688	2.29688	17.6328	512.724	5.66302	0.483256	19.2697	0.911016	0.0681237	0.0135231	0.00383204
4	35	36.3362	14.9589	3.20752	70.1383	56.5596	25.1615	206.485	269.617	10.0885	4.45312	1.42188	19.0562	6.14985	4.45312	2.20312	11.3359	135.417	5.05369	0.326259	18.3434	0.901127	0.0573852	0.0181877	0.0137748	13.3139	2.85134	46.8708	52.6524	22.6045	129.418	184.864	8.21022	3.95312	1.4	15.6891	6.61068	4.8125	2.24844	12.0312	104.987	4.87322	0.414981	17.7547	0.88228	0.0673655	0.029075	0.0169186
4	35	35.0825	15.0703	3.17478	68.1934	55.3353	24.5914	186.513	279.726	10.2742	4.67188	1.44531	20.4922	5.97659	4.26562	2.14062	11.0891	117.219	5.33425	0.384686	18.2569	0.900338	0.0544114	0.0191648	0.0143374	11.5686	2.4077	44.1694	44.6631	19.2266	116.678	78.8416	6.1496	3.84375	1.42656	10.9688	6.83775	5.14062	2.19687	12.75	95.3707	5.61712	0.46857	17.517	0.87237	0.0727679	0.033531	0.0168514
4	35	34.7813	15.6348	3.2157	73.6022	56.9276	24.5979	207.238	265.679	11.1239	4.45312	1.42188	23.4281	6.01665	4.40625	2.14062	11.4078	118.059	5.41918	0.385195	18.3761	0.90828	0.0479311	0.0191649	0.0137015	10.4256	2.24041	39.0084	41.9397	17.796	107.547	80.8353	5.19346	3.6875	1.42188	10.0797	7.02672	5.5625	2.27344	12.9969	85.1079	5.59398	0.501262	17.3343	0.86576	0.0893892	0.0421299	0.0184221
4	35	34.7812	17.1642	3.46946	71.7697	63.0998	26.0078	207.957	271.659	11.8091	5.25	1.50156	26.5063	5.12821	3.67188	2.14062	9.39062	135.396	6.2777	0.361644	18.5011	0.911592	0.0516058	0.0180135	0.0135734	14.4635	2.63163	54.2944	56.0973	20.2953	156.941	108.034	8.13944	4.32812	1.42188	14.625	5.90308	4.39062	2.2	11.0406	132.115	5.23707	0.434818	18.0172	0.887938	0.0715421	0.0255643	0.0144258
4	35	35.4072	15.8318	3.19282	62.0005	59.4882	23.8781	181.737	261.417	12.6108	5.15625	1.43281	26.8344	5.09643	3.625	2.10312	9.325	138.428	5.85773	0.298378	18.3903	0.913122	0.0536523	0.0166269	0.0116168	11.3961	2.242	40.0455	47.141	18.7389	117.413	82.4147	5.72056	4.23438	1.44063	11.8344	5.90835	4.45312	2.20781	10.9656	114.281	5.8781	0.433837	17.4726	0.839883	0.0993752	0.0420294	0.0148696
5	28	26.7874	17.1503	2.16998	86.8023	64.9431	13.1272	232.974	220.911	13.5404	5.10938	1.41562	31.5594	9.11484	4.70312	2.14062	17.9688	342.671	6.91732	0.618196	18.8272	0.924543	0.0606737	0.0114291	0.00289263	12.5188	1.72382	80.9189	50.3332	11.5404	228.122	68.9405	11.1528	4.01562	1.3	24.2	11.2474	5.60938	2.29531	27.4187	289.781	5.76066	0.653523	18.6629	0.927683	0.0591449	0.0105051	0.00265558
5	28	27.3297	17.4028	2.28743	86.0132	65.9064	14.1576	235.059	235.28	13.033	4.71875	1.32187	31.1562	8.58252	4.42188	2.14062	18.5562	363.968	7.20732	0.615857	18.8169	0.918336	0.0667928	0.0115766	0.00298847	10.1697	1.65646	76.0581	40.4397	11.5003	237.216	87.7229	5.18919	3.53125	1.28125	10.5516	10.7105	5.54688	2.30938	25.8906	312.596	6.04659	0.653637	18.5643	0.897253	0.0876335	0.0119847	0.00234525
5	28	27.7461	18.3778	2.53898	86.1777	69.3257	15.4089	235.058	229.638	12.7716	4.6875	1.39062	29.0312	8.41569	4.40625	2.14062	17.9703	359.106	7.07272	0.597856	18.835	0.922358	0.0632126	0.0113761	0.0028988	11.9597	1.96459	74.0355	48.649	13.5736	216.626	76.3764	6.27098	3.73438	1.36406	13.6969	9.8394	5.07812	2.37344	22.4984	303.953	6.22755	0.630368	18.5193	0.900034	0.0851374	0.0117645	0.0023623
5	28	27.3302	18.3068	2.48331	87.2195	69.8059	15.2416	240.812	230.047	14.3042	4.79688	1.33125	30.2828	8.55397	4.59375	2.14062	18.7563	357.602	7.1759	0.600685	18.8793	0.923612	0.0623656	0.0110402	0.00281577	11.2137	1.89225	72.6013	45.4134	13.0622	216.626	68.0491	5.40824	3.48438	1.29844	11.4125	10.1841	5.125	2.35	23.2	318.364	6.20617	0.635801	18.5029	0.896926	0.0884783	0.0117367	0.00224626
5	28	27.5239	16.5717	2.30954	85.4922	64.0193	14.5754	240.605	234.481	13.3938	4.625	1.30937	25.1641	8.63612	5.04688	2.20938	17.6219	338.504	6.38907	0.595199	18.8327	0.923876	0.0627298	0.0107131	0.00267375	14.0579	2.13357	85.4903	55.4604	14.8342	242.522	79.3473	8.30238	4.25	1.4125	18.5063	8.94606	5.48438	2.20312	15.9641	304.848	5.69364	0.591192	18.764	0.924425	0.0621744	0.0111286	0.00288705
5	28	27.2131	16.1871	2.20021	86.8073	63.4208	13.933	243.577	228.034	13.6262	4.5	1.34219	25.7156	8.61889	5.3125	2.20312	18.4625	327.897	6.33083	0.605562	18.8595	0.927944	0.0593769	0.0106075	0.00259738	10.7483	1.7535	77.5272	42.1793	11.8813	224.244	97.0787	6.52824	3.59375	1.30625	13.8125	10.282	6.0625	2.26562	21.6609	257.395	5.87233	0.638233	18.6108	0.926355	0.0607788	0.00999052	0.00208517
5	28	26.6085	16.3143	2.20757	89.6266	64.1133	14.0655	253.617	227.1	12.3458	4.79688	1.37344	28.5813	8.57781	5.20312	2.14531	18.5484	350.211	6.46902	0.627132	18.9079	0.924123	0.0623634	0.0110138	0.00272019	10.6579	1.73095	76.8161	41.3485	11.5609	231.974	69.3358	5.81014	3.75	1.29688	12.4391	9.91855	6.0625	2.25937	20.6078	258.735	5.72694	0.648005	18.602	0.926351	0.0611505	0.00981341	0.00224662
5	28	26.4484	17.1752	2.27086	92.3432	67.5243	14.3296	261.446	224.447	14.6801	4.67188	1.39219	32.8594	8.65052	5.10938	2.17031	18.8094	375.634	6.41171	0.636058	18.949	0.922904	0.0622638	0.0113736	0.00318955	10.1434	1.69207	81.5196	39.1238	11.1268	261.373	62.7648	5.60852	3.09375	1.34219	9.99844	10.8097	6.67188	2.38906	22.5328	321.091	6.68018	0.702207	18.7134	0.914143	0.0734824	0.00985228	0.00187651
5	36	34.5616	14.653	2.99755	57.0947	55.3871	20.5356	149.38	239.605	13.496	6.17188	1.47812	31.0391	6.25752	4.23438	2.14062	12.3469	126.966	4.51889	0.305035	18.0103	0.90337	0.0594028	0.0256978	0.01055	13.2341	2.7868	48.8365	51.2354	20.5485	124.744	79.2677	9.31108	4.98438	1.44687	14.4016	6.46584	4.98438	2.25312	11.3859	120.759	3.88281	0.262064	17.8655	0.871293	0.0798829	0.0358067	0.0110574
5	36	34.8704	16.831	3.55582	60.9377	61.1925	24.6005	155.045	241.085	14.2776	6.29688	1.48438	32.5469	5.63819	4.01562	2.14062	10.2406	121.18	4.14908	0.347187	18.1445	0.911304	0.0537843	0.0247211	0.00959521	12.8522	2.7248	48.823	49.3309	20.2785	120.155	70.2947	8.25255	4.9375	1.5	12.4062	6.55298	4.98438	2.31562	11.7281	119.421	4.0227	0.267031	17.8219	0.869023	0.0834455	0.0354971	0.0108768
6	28.7	27.4838	14.2554	2.02311	80.6649	54.0383	12.4824	229.246	242.5	11.0758	4.82812	1.30469	23.6406	9.59906	5.25	2.20312	22.1625	319.57	6.69261	0.58309	18.7878	0.926615	0.0603247	0.0116569	0.0027737	10.5183	1.5983	66.7987	40.7048	10.5863	195.551	60	8.35517	3.64062	1.20625	17.7969	11.5263	5.65625	2.36719	27.0219	242.659	5.74424	0.616991	18.3587	0.911088	0.0734728	0.0133836	0.00302517
6	28.7	27.5062	12.2849	1.84204	75.1987	47.977	12.6468	228.665	242.282	10.4409	4.76562	1.35938	22.1094	9.53627	5.4375	2.20312	21.1313	345.079	6.59148	0.580305	18.6488	0.917237	0.0678037	0.0123762	0.0031072	10.4186	1.63146	63.8864	39.4344	11.1561	203.287	66.7154	7.95646	3.82812	1.26562	18.0359	10.9795	5.4375	2.22656	23.7203	286.864	5.81915	0.59016	18.3496	0.905727	0.077953	0.0133158	0.00296157
6	28.7	26.8587	12.1271	1.82384	77.0245	48.0573	12.8565	229.401	224.734	12.4154	4.92188	1.35938	26.7594	10.1975	5.71875	2.23438	22.3719	385.51	6.83677	0.573687	18.689	0.914209	0.070594	0.0123948	0.00339656	9.60579	1.57879	66.6042	38.5817	12.965	221.549	74.744	7.56593	4.10938	1.3625	15.5953	11.0877	7.17188	2.29844	22.025	392.674	6.50501	0.592928	18.3399	0.885353	0.0953009	0.0155605	0.00475085
6	28.7	27.2018	14.5086	2.04526	85.3593	58.0747	14.8136	241.214	215.176	15.1259	4.79688	1.36406	31.2125	10.2336	5.14062	2.17344	21.4094	417.691	7.10925	0.562612	18.8549	0.924013	0.0621156	0.0119108	0.00316558	11.408	1.78422	77.0248	45.851	15.4534	234.14	70.2207	10.9759	3.65625	1.35938	19.5703	11.5132	6.54688	2.38125	22.4094	450.628	6.42588	0.580017	18.62	0.909862	0.0748211	0.0132198	0.00426648
6	28.7	27.9667	15.1861	2.22499	85.5452	60.9648	16.6669	239.08	226.728	14.8393	4.95312	1.39062	28.4641	9.60992	4.90625	2.17188	19.9438	448.416	7.25354	0.519941	18.8427	0.920089	0.0655624	0.0120957	0.00308722	10.3328	1.66497	65.7966	41.394	14.7254	211.959	64.7078	6.56797	3.73438	1.29688	12.4422	10.6808	6.10938	2.22812	21.5844	412.512	6.39583	0.493486	18.3191	0.885253	0.0952345	0.0164058	0.00424245
6	28.7	28.1613	17.8999	2.67049	90.6271	71.6791	19.0814	249.506	234.5	13.8365	5.10938	1.35938	30.5031	8.76717	4.35938	2.14062	17.175	457.28	7.38068	0.469146	18.9556	0.927149	0.0602307	0.0106761	0.00289276	11.8926	1.98317	75.5855	46.6955	16.5888	237.404	55.5	8.52005	3.76562	1.30781	15.5469	11.8313	5.54688	2.27656	28.1328	451.448	6.56607	0.461578	18.5806	0.890763	0.0914476	0.0142644	0.00369601
6	28.7	28.6551	16.9658	2.38675	87.6053	67.5581	15.6354	244.188	254	12.8526	4.67188	1.42188	23.2406	8.07864	4.70312	2.18906	16	484.689	6.86208	0.446471	18.8864	0.92364	0.0642803	0.0102978	0.00268364	14.8737	2.44548	82.4921	59.1809	17.0298	229.331	66	9.86695	4.04688	1.26562	18.8031	9.25525	4.4375	2.14375	19.7281	443.403	5.80154	0.441224	18.7278	0.909411	0.0753888	0.0132124	0.00347778
6	28.7	29.0289	16.8279	2.32329	89.1706	67.0903	15.1403	257.111	256.285	11.1733	4.67188	1.42188	22.7656	7.92647	4.95312	2.24375	15.2375	517.493	6.58604	0.447541	18.9255	0.922203	0.066171	0.00963218	0.00228243	12.5767	1.79036	75.0445	50.3814	11.3589	222.332	65.0723	6.93335	3.95312	1.42188	12.55	8.77623	5.84375	2.3375	17.3484	577.121	6.2816	0.442349	18.6799	0.89587	0.091031	0.011184	0.00212296
6	28.7	29.1269	17.3031	2.38188	90.6115	68.2429	15.2141	264.379	257.93	10.3623	4.76562	1.41719	20.5531	7.39827	4.9375	2.26562	14.6484	566.179	6.4026	0.452644	18.9542	0.918452	0.070228	0.00943535	0.00212906	12.5997	1.88266	74.1232	47.873	12.0461	237.045	83.6394	6.89374	3.95312	1.44063	13.2781	8.97969	5.96875	2.31094	18.0188	568.46	6.22483	0.444279	18.6393	0.901624	0.0859269	0.010578	0.00212225
6	37.8	35.2627	15.5075	3.44076	48.811	56.6083	26.5907	136.273	225.037	16.6966	7.85938	1.49063	34.5781	4.44546	3.32812	2.07812	7.69375	160.318	4.71829	0.417645	17.9098	0.845335	0.0870815	0.0369571	0.0241664	13.9672	2.81054	49.4515	55.1582	20.512	136.077	81.0537	11.0978	6.04688	1.76094	21.3469	4.39959	3.54688	2.07812	7.15469	164.239	5.04183	0.425723	17.8198	0.852415	0.0949071	0.0392356	0.0173224
6	37.8	35.3076	16.7528	3.92216	54.5259	58.2323	31.3876	152.034	241.575	13.2921	5.79688	1.36875	28.0125	4.76369	3.45312	2.07812	8.5375	156.086	4.04362	0.364428	17.9812	0.85887	0.0796589	0.0332039	0.0246865	16.7015	3.988	53.6116	56.8595	32.204	147.454	111.577	10.6244	5.40625	1.28438	24.5047	4.95457	3.48438	2.07812	8.725	146.201	4.01772	0.33609	17.8883	0.860692	0.0825238	0.0306322	0.0217338
7	31.7	33.0031	12.0931	2.21646	48.9198	46.7514	13.964	135.837	249.23	10.4735	4.60938	1.42344	22.2859	8.11007	4.92188	2.20312	16.9406	97.405	5.3813	0.394873	17.8181	0.909062	0.0562855	0.0217763	0.00956548	7.53862	1.57092	37.9476	29.3407	11.4834	111.408	94.9698	6.02862	3.42188	1.3875	13.35	10.7503	7.98438	2.42188	19.5875	102.011	4.91988	0.395579	17.3888	0.878555	0.0809516	0.0315212	0.0089726
7	31.7	33.505	13.1905	2.54578	52.3012	49.3278	16.0786	142.814	259.663	10.2687	4.6875	1.48438	22.1094	7.42528	4.78125	2.17188	14.6906	105.02	5.38564	0.39444	17.9035	0.916779	0.052916	0.0207535	0.00891274	9.83997	2.057	42.6155	38.3885	13.9532	117.263	64.6591	7.48974	3.51562	1.41094	16.3656	8.8687	6.07812	2.31406	16.9375	102.44	4.61242	0.371906	17.5992	0.894211	0.0689324	0.0250091	0.0092145
7	31.7	33.0784	12.92	2.51076	50.4411	48.4395	15.9249	140.743	258.238	9.71143	4.67188	1.42188	20.75	7.58036	4.85938	2.18594	14.9734	110.09	5.24824	0.406909	17.8268	0.907558	0.0595201	0.0230003	0.00856478	9.42669	1.93821	45.5883	36.5965	13.624	128.4	62.8843	7.85197	3.5625	1.43125	16.1656	9.49581	6.84375	2.35938	17.4219	110.963	4.36962	0.420308	17.714	0.897087	0.069796	0.0243822	0.00686387
7	33.7	36.3455	14.8513	3.2784	57.4879	54.7725	25.1465	158.488	276.444	11.0644	5.10938	1.42188	22.1594	5.64655	3.98438	2.12344	11.4234	103.967	5.03074	0.51768	18.1692	0.919501	0.0464694	0.0228434	0.0117724	12.8424	2.62615	45.9013	52.098	20.7431	132.446	84.1118	8.76879	4.20312	1.42188	15.4281	5.82765	4.14062	2.15781	11.3016	129.784	4.33482	0.320935	17.8159	0.86228	0.0806356	0.0388758	0.018399
7	35.7	36.3793	13.4212	3.13742	50.0037	51.5969	26.229	139.365	279.696	10.7034	5.20312	1.35938	19.1344	5.37	3.73438	2.09844	10.3469	107.779	4.84745	0.428491	17.8834	0.881218	0.0668189	0.0344147	0.0151673	12.9618	2.94549	45.9653	50.6753	25.1053	129.319	138.291	9.78446	5.625	1.42188	19.3094	4.85065	3.65625	2.07656	9.65938	107.877	4.5641	0.3604	17.8	0.874518	0.0675199	0.0415502	0.0154967
8	27.1	27.561	15.6653	1.86668	93.0999	63.0652	12.1686	266.241	184.994	13.1567	4.625	1.41875	29.7328	11.6234	5.03125	2.16719	25.5094	394.581	6.52765	0.566711	18.9101	0.905055	0.0707538	0.01531	0.00523045	12.0727	1.51307	89.0345	48.4825	10.6933	256.433	74.4419	12.7935	4.45312	1.4125	30.9094	14.0034	5.46875	2.17031	30.5156	372.714	6.08451	0.577836	18.8276	0.907146	0.0716472	0.0154076	0.00490482
8	27.1	28.0983	9.92713	1.47472	82.3916	42.2369	11.1201	246.67	168.374	13.6255	4.45312	1.38281	33.7547	14.7965	7.57812	2.25937	30.6516	316.293	5.7083	0.595017	18.652	0.905267	0.0725511	0.0157485	0.00505001	7.30415	1.3354	70.3934	31.4924	10.5064	218.46	56.4977	8.79502	3.875	1.44531	15.5219	13.8996	8.79688	2.65313	27.1938	294.906	5.28832	0.641053	18.4703	0.901923	0.0779973	0.0165227	0.00435867
8	27.1	27.75	7.0794	1.2605	71.992	31.2992	10.2092	226.298	197.444	11.8061	4.42188	1.34688	22.2844	13.0888	7.65625	2.29062	25.9297	287.887	5.7318	0.63845	18.3881	0.896273	0.0822105	0.0174162	0.00538708	7.06855	1.23035	75.1384	32.4896	9.90483	250.019	51.3674	11.0656	4.73438	1.31719	22.7891	13.0035	7.85938	2.32969	27.4656	335.849	5.56925	0.591955	18.5263	0.895698	0.0790519	0.0156404	0.00514954
8	27.1	28.9459	6.22944	1.18355	67.9352	27.7343	9.8165	211.192	220.71	8.88349	4.54688	1.33438	16.625	12.0736	7.14062	2.33125	24.7156	266.983	6.11955	0.671635	18.2879	0.88695	0.0883874	0.0196877	0.00533654	5.11335	1.04511	60.4784	23.8205	9.28008	201.021	80.7862	6.9704	4.01562	1.24687	14.1781	13.0229	8.57812	2.52656	27.7484	275.179	6.17226	0.727891	18.1168	0.858083	0.110773	0.023668	0.0072221
8	27.1	29.4836	6.34519	1.17448	67.5743	27.9976	9.50874	208.813	224.88	9.0501	4.71875	1.35938	17.7844	11.8291	6.85938	2.32812	24.0031	248.632	6.28752	0.636993	18.2594	0.881964	0.087936	0.0219589	0.00559786	4.99966	1.05405	51.9057	23.6071	9.39465	180.694	59.6514	6.05212	3.78125	1.33906	12.1219	13.4167	8.79688	2.52188	28.8391	273.869	6.44959	0.776351	17.9498	0.815512	0.133539	0.0309018	0.010187
8	27.1	29.1452	6.8364	1.20279	69.8273	29.9181	9.34931	210.926	233.573	9.15288	4.85938	1.35938	18.4469	10.8679	6.20312	2.26562	22.2	255.71	6.95673	0.60774	18.2713	0.887457	0.086687	0.0210862	0.00517191	5.39509	1.07577	58.6772	24.5823	9.44125	207.627	54.0203	6.97122	4.35938	1.32031	12.7594	13.1838	8.32812	2.49063	27.9125	294.79	6.38285	0.697708	18.0588	0.842635	0.115311	0.0285367	0.0091178
8	27.1	27.8706	7.43835	1.22573	70.4426	32.8406	9.43626	205.037	230.106	10.1424	4.9375	1.35156	20.1141	10.662	6.07812	2.23125	21.6891	240.524	6.75283	0.578528	18.3161	0.894267	0.0806615	0.0187441	0.00464492	5.8615	1.08519	60.6948	26.995	8.78076	186.503	64.4498	7.70416	3.85938	1.32187	14.8031	11.9056	6.01562	2.20938	27.9688	216.503	7.43971	0.635489	18.0688	0.858667	0.103617	0.0263949	0.00692256
8	27.1	28.2155	8.06116	1.30524	67.4687	34.7303	10.0291	201.357	230.699	10.0822	4.60938	1.35938	20.3203	10.4647	5.89062	2.225	21.5406	203.354	6.29007	0.574736	18.349	0.907503	0.0684396	0.0184604	0.0056391	6.51106	1.13888	63.4063	28.8518	9.00792	194.046	61.0984	8.28419	3.67188	1.29062	15.3875	10.4413	5.20312	2.27188	24.2844	178.594	6.55728	0.530235	18.1986	0.912042	0.0644282	0.018206	0.0047618
8	29.4	28.6477	17.5548	2.27549	97.9334	67.4322	13.1819	264.97	230.999	12.0216	4.6875	1.42188	25.2719	8.37249	5.10938	2.18281	16.8859	368.048	5.0579	0.524279	18.9185	0.91754	0.0547964	0.0174328	0.00622041	12.2944	1.84359	77.069	46.9453	11.9738	223.661	60.2837	7.67662	4.07812	1.33594	15.5969	9.86155	6.39062	2.19531	19.25	347.565	4.90323	0.560532	18.5436	0.898192	0.0729298	0.021344	0.00678446
8	29.4	28.5783	15.9149	2.03505	100.569	61.2958	12.4316	274.397	229.746	11.7913	4.89062	1.40469	24.4	8.79856	5.60938	2.28594	17.0813	373.927	4.86174	0.532215	18.8786	0.918035	0.0555745	0.0182412	0.00594636	11.1653	1.67045	72.4728	41.778	11.7092	222.074	66.4774	6.64538	3.84375	1.35625	13.6312	10.3743	6.57812	2.29531	23.4	316.758	4.71372	0.523677	18.4243	0.897653	0.0733022	0.0229568	0.00632454
8	29.4	29.3079	17.3297	2.12464	96.0565	67.4662	12.5704	259.632	211.008	13.046	5.04688	1.43125	32.4734	8.98681	5.35938	2.15313	16.8984	421.145	4.84578	0.523219	18.8533	0.903848	0.0641703	0.0211355	0.00897646	12.9874	1.71367	98.6983	50.1432	11.6162	275.669	58.2274	8.95228	4.60938	1.47812	16.2656	11.1118	7.375	2.44062	22.2094	424.303	4.58622	0.54033	18.7259	0.893888	0.0739145	0.0212492	0.00694906
8	29.4	29.7892	20.835	2.54912	97.9198	80.6574	14.7151	256.44	200.614	16.222	5.64062	1.42188	35.0109	8.79501	4.9375	2.23438	16.5219	472.381	4.80941	0.524498	18.9377	0.878741	0.0665025	0.0263428	0.0177586	12.7009	1.73108	94.523	49.232	11.7533	279.768	55.9256	7.33896	4.09375	1.42188	15.4688	11.5304	7.51562	2.43125	22.1719	444.46	4.60387	0.55842	18.7662	0.890967	0.0781452	0.0220663	0.00644192
9	30	29.0687	17.911	2.63899	93.4498	70.8956	17.3272	249.429	237.432	11.9466	4.75	1.38125	23.2719	8.11146	4.8125	2.20312	17.6953	245.08	5.80327	0.463105	18.9395	0.926189	0.055887	0.0120082	0.005445	13.6237	2.09728	84.4935	57.6573	14.2274	234.123	71.9313	8.56752	4.42188	1.43906	17.3094	9.90363	5.29688	2.2125	21.5906	227.753	5.45181	0.473769	18.6638	0.919313	0.0593431	0.013945	0.00634128
9	34.1	32.2884	21.9891	4.91425	101.812	77.6783	35.7792	270.721	279.477	11.035	3.98438	1.28125	25.0969	6.0874	4.21875	2.1625	12.05	183.524	6.25254	0.31028	19.0467	0.932903	0.0340164	0.0145268	0.0167937	21.8731	4.7731	104.316	76.2591	34.5735	264.192	144.266	11.3155	3.96875	1.29688	25.5	6.11159	4.20312	2.14062	11.5219	193.314	5.31642	0.296368	18.9883	0.930608	0.0342418	0.0152554	0.0172452
9	34.1	32.4941	22.8634	5.11034	97.452	79.0177	34.5928	257.012	282.656	10.556	4.10938	1.32812	24.3844	5.90793	4.04688	2.14062	11.0141	167.425	6.69604	0.276519	19.0061	0.934268	0.0324694	0.0133512	0.0161749	21.4858	4.73458	94.9661	74.8241	32.3814	241.871	165.272	10.1106	4.0625	1.34062	23.5437	5.91879	4.10938	2.14062	11.2094	155.713	6.11142	0.24558	18.8944	0.934346	0.0321413	0.0139909	0.0167787
9	34.1	33.0775	21.21	4.89164	88.2253	73.6277	33.5921	222.979	295.716	10.3658	4.5	1.42188	23.4781	5.48127	3.85938	2.14062	10.5375	151.836	6.5891	0.262773	18.8479	0.937803	0.0327821	0.0140154	0.0122411	21.2112	4.57011	97.1772	73.4709	31.7511	244.701	72.5127	10.3061	4.04688	1.3625	26.725	5.49232	3.9375	2.1375	10.0359	169.82	6.09288	0.222047	18.985	0.938924	0.0333849	0.0134369	0.0109785
9	34.1	33.61	20.2552	4.67036	81.2116	71.1182	31.7989	200.172	287.195	10.4653	4.90625	1.45312	22.1219	5.54388	3.89062	2.13906	10.3172	140.727	6.54349	0.286723	18.7136	0.937363	0.0349653	0.0140299	0.0115541	19.9723	4.6436	79.4523	71.2832	31.2723	210.117	89.3006	9.05542	5.125	1.45781	17.5797	5.0462	3.82812	2.125	9.36406	134.196	6.11277	0.301944	18.6181	0.932945	0.0368542	0.0142343	0.0124057
9	34.1	33.8793	20.089	4.54277	77.9799	69.6964	31.409	196.023	287.116	10.7348	5.21875	1.48438	22.6875	5.42231	3.8125	2.12812	10.1219	137.777	6.68956	0.28021	18.6035	0.93006	0.0398815	0.0155175	0.0116504	19.7486	4.59738	79.1233	70.0216	32.3417	204.829	95.3483	8.73985	5.32812	1.51875	18.3656	4.76661	3.64062	2.125	8.39219	136.658	5.74365	0.356711	18.6703	0.934794	0.039134	0.0140559	0.0112918
9	34.1	33.8239	19.0103	4.25231	69.8323	67.3988	29.6124	177.281	291.01	10.2921	5.46875	1.45312	22.4172	5.28006	3.70312	2.1125	10.0719	126.464	6.92236	0.306746	18.4085	0.919461	0.0458082	0.0173587	0.0112833	18.2909	4.25654	58.9565	65.8694	29.7267	160.758	107.743	8.90745	5.07812	1.3625	18.8125	5.02008	3.70312	2.07812	9.34844	118.493	6.46748	0.355446	18.2311	0.908206	0.050685	0.0199669	0.0124141
10	33.3	31.0947	9.03909	1.93572	43.0825	34.1427	13.7168	144.232	200.937	16.3832	3.40625	1.19063	28.5594	11.5772	5.29688	2.14062	25.3906	93.962	6.23987	0.484331	17.5334	0.864773	0.0912658	0.0274495	0.0181968	6.19161	1.47305	25.3905	23.0888	11.4325	83.497	68.0093	5.87422	2.1875	1.11563	10.4844	15.679	8.375	2.31875	29.1344	47.6236	5.54368	0.448211	16.8292	0.863072	0.0941669	0.0309901	0.0107297
10	33.3	32.4329	9.22867	1.96955	39.3065	34.4322	13.8764	119.849	210.62	17.0794	4.125	1.23438	36.0344	11.0993	4.70312	2.17188	23.5938	87.223	4.90475	0.497133	17.4125	0.86411	0.0923624	0.029051	0.0160072	8.47763	1.86173	28.7765	31.7616	13.7243	87.2696	77.9502	11.2209	4.17188	1.29688	26.1969	9.24914	4.17188	2.20938	19.7266	88.5843	4.1048	0.588368	17.1285	0.869183	0.0945529	0.0297266	0.0101516
10	33.3	33.267	10.4443	2.37829	38.3913	37.4253	17.6521	114.95	232.656	15.0687	4.45312	1.27188	31.3031	8.88386	4.25	2.11563	16.1906	92.6536	4.716	0.467155	17.4122	0.857328	0.098517	0.0312013	0.0162135	8.87151	1.98545	40.3996	31.4791	14.6722	120.566	49.5992	7.91014	3.17188	1.29688	20.0703	11.9231	4.95312	2.38125	29.7531	95.9529	3.60027	0.549286	17.5246	0.871135	0.0899917	0.0281416	0.0108266
10	33.3	35.0634	9.9909	2.30579	32.6394	37.4426	18.4758	95.5357	262.385	14.1428	4.60938	1.26562	27.5031	6.52261	4.10938	2.14062	13.2625	85.7726	4.33399	0.44136	17.1643	0.838264	0.107831	0.0346147	0.0163014	9.67371	2.15577	31.9952	36.1829	17.6355	93.1605	65.8494	12.5185	4.0625	1.25781	20.4719	6.86891	4	2.11406	12.8844	80.9859	4.54372	0.429041	16.9999	0.82569	0.111273	0.038484	0.0202963
10	33.3	34.663	9.12547	2.04076	31.682	34.5039	15.7963	91.5168	267.406	12.2221	4.39062	1.35938	24.7672	7.10441	4.35938	2.14062	13.7375	78.6472	4.15682	0.440641	17.0162	0.841477	0.105535	0.0320021	0.0118983	9.252	2.01861	32.0868	35.5669	15.9237	94.838	64.5637	13.6038	3.625	1.30625	23.2625	7.20731	4.17188	2.14062	14.6203	71.3777	4.34063	0.431324	16.965	0.831182	0.111156	0.0365559	0.0190003
10	33.3	33.9096	9.35119	2.0302	32.2561	35.8685	15.3402	86.7628	248.826	16.0152	4.54688	1.29844	26.0406	7.6778	4.35938	2.15313	14.5578	81.63	4.20754	0.386841	16.8987	0.841983	0.0998311	0.0397739	0.0124143	7.7603	1.68057	29.9798	31.1443	13.8826	79.8421	84.9528	8.34905	3.70312	1.27969	18.2797	8.90904	5.25	2.21406	16.7219	67.6054	4.17488	0.383503	16.6819	0.843186	0.10392	0.036237	0.0108815
11	28.4	29.7903	13.9187	2.12978	84.908	57.8775	13.1148	238.952	226.476	12.7805	4.79688	1.35312	24.6844	9.32069	5.46875	2.23438	20.6156	403.667	4.43992	0.542888	18.674	0.885563	0.0899864	0.0173603	0.0105948	12.0875	1.99999	83.9708	49.4556	13.2044	235.847	89.1719	9.05311	3.79688	1.33906	19.4656	9.63813	5.54688	2.15	21.7734	384.872	4.42541	0.556842	18.6228	0.878587	0.094958	0.019414	0.011562
11	28.4	31.0484	14.5124	2.30625	84.3522	59.7155	14.0064	234.477	234.064	12.7553	4.54688	1.35938	25.3656	8.79557	5.34375	2.20312	17.9875	404.213	4.71037	0.524753	18.6697	0.88585	0.0890147	0.0171389	0.0109055	11.1402	2.0353	67.2494	44.782	13.2011	199.483	81.5677	8.63994	3.79688	1.33906	16.4859	10.4385	6.17188	2.24688	21.9141	404.911	4.07312	0.426131	18.2636	0.846375	0.126682	0.0200878	0.00694212
11	28.4	30.7131	16.2337	2.48684	85.6744	66.1162	14.9358	231.493	241.512	12.7817	4.85938	1.35938	25.2969	7.9826	5.21875	2.22187	15.5094	413.674	4.85961	0.512468	18.7145	0.890667	0.0865655	0.0175286	0.0109792	12.8353	2.2184	72.3808	51.8551	13.9544	198.349	59.4955	9.64403	3.57812	1.35781	20.3281	9.45678	5.70312	2.23125	18.4234	337.495	4.15086	0.443224	18.4015	0.867601	0.107118	0.019713	0.0107729
11	30.3	32.054	9.02719	1.24185	42.4563	34.9955	7.4009	112.321	247.346	9.27466	4.10938	1.42188	19.2781	10.7556	4.85938	2.20312	25.975	91.9035	4.97972	0.455916	17.3563	0.915959	0.0590182	0.0187992	0.0059573	8.12567	1.23689	41.0712	32.0614	7.61732	113.654	76.6569	7.94765	3.71875	1.31875	16.7063	11.7157	5.35938	2.175	27.4563	96.6794	4.44722	0.472911	17.3411	0.902324	0.0684308	0.019931	0.00632137
11	30.3	32.5277	10.7859	1.68464	45.4274	40.522	10.2619	116.611	272.673	8.78621	3.98438	1.35938	18.3219	9.37723	4.82812	2.16094	19.3	111.145	5.19234	0.43211	17.4967	0.914054	0.061256	0.0196509	0.0061095	8.02985	1.26394	39.2709	31.3982	8.1831	108.94	82.8762	8.90647	3.45312	1.2375	16.6594	13.5602	6.0625	2.22031	31.6734	99.7796	4.53013	0.507695	17.172	0.880787	0.0827706	0.0276719	0.00842449
11	30.3	32.7391	11.5655	1.83842	52.1459	43.8048	11.2444	137.686	289.038	8.42888	4.04688	1.33594	17.5	7.73252	4.75	2.17188	15.9969	147.265	5.05575	0.428539	17.7456	0.912701	0.0624684	0.0193229	0.00565197	9.35818	1.45302	51.7594	34.8842	9.38193	143.474	66.5044	8.38318	3.9375	1.37031	17.6047	8.83186	5.9375	2.18906	18.7484	147.618	4.13586	0.502564	17.7221	0.913426	0.0632819	0.0184953	0.0054916
11	30.3	32.2864	12.4715	1.88004	61.575	46.6793	11.3695	160.713	270.63	10.5353	4.21875	1.36563	18.9375	8.42311	5.125	2.17188	17.1969	177.83	4.6695	0.454763	18.0579	0.917446	0.058558	0.0199038	0.00604112	8.04682	1.38269	51.0617	32.0869	8.94797	148.233	69.9728	7.19908	3.79688	1.41875	15.1953	10.6843	6.98438	2.27813	20.7031	179.588	3.8861	0.499391	17.7924	0.896637	0.0744391	0.0228478	0.00567397
11	30.3	30.7207	14.0806	2.04119	70.6433	53.7233	12.3065	180.337	242.177	13.4695	4.53125	1.42188	27.6562	8.49268	5.10938	2.1875	16.8953	242.311	4.90255	0.465555	18.3302	0.907814	0.0637507	0.0220763	0.0069665	10.9287	1.78404	55.9837	41.7786	10.7303	154.476	83.8106	8.22951	4.14062	1.33438	18.0859	9.73677	5.48438	2.2	20.5984	224.516	4.91444	0.49807	17.8781	0.89252	0.0765355	0.0237859	0.0070188
11	30.3	31.1748	15.2224	2.27083	72.7179	57.9338	13.3229	184.733	244.745	13.1563	4.96875	1.48438	30.7406	7.85987	4.5625	2.14688	16.4109	278.418	5.25493	0.448615	18.4033	0.906564	0.0649506	0.022117	0.0070214	9.28474	1.48367	56.6709	38.78	9.10198	164.351	82.9218	7.11058	3.71875	1.39844	13.4031	9.91851	6.21875	2.23281	20.5	239.461	4.26037	0.406214	18.073	0.911763	0.0670122	0.0179459	0.00467008
11	30.3	32.0466	15.9312	2.53735	72.2091	60.9748	15.437	186.566	251.837	12.8676	5.14062	1.48438	29.6828	7.2718	4.35938	2.14062	14.7688	317.561	5.37711	0.428699	18.43	0.896477	0.0695059	0.0242385	0.00764761	12.6236	2.03909	63.9832	50.3636	12.8267	174.71	83.7785	9.36768	4.0625	1.47344	20.4797	8.85904	4.79688	2.14062	18.2891	325.035	4.52892	0.346655	18.2594	0.898013	0.0719199	0.0236668	0.00663185
11	30.3	32.0332	14.8549	2.41748	67.7433	58.1412	14.9582	183.431	241.206	13.0201	5.10938	1.48438	26.7063	7.70203	4.375	2.14062	15.9156	333.598	5.14022	0.396048	18.3357	0.889524	0.0753209	0.0248346	0.00781547	11.4042	1.93083	58.248	47.3638	12.02	178.649	65.4119	8.24357	3.8125	1.45625	19.8125	8.79303	4.42188	2.11875	18.3891	355.266	4.49286	0.344974	18.1382	0.892942	0.0781231	0.0232535	0.00589841
12	31.6	32.5921	20.6827	3.40645	79.6765	76.0567	20.8903	199.584	240.392	12.6608	5.3125	1.30313	27.7094	7.0591	4.42188	2.14062	14.0094	169.636	4.64358	0.275683	18.7114	0.916495	0.0572204	0.0176307	0.00727346	17.8003	2.86554	64.8978	69.3646	18.0061	174.632	168.643	9.2646	4.6875	1.275	19.7203	7.67867	4.90625	2.17656	15.1016	164.59	4.40796	0.320698	18.4035	0.905086	0.0638447	0.0229796	0.00821647
12	31.6	31.8444	19.6516	3.3568	71.184	72.9676	20.9004	182.071	242.088	13.343	5.8125	1.4125	29.4391	6.59147	4.26562	2.14062	12.8844	169.602	5.07754	0.312141	18.6023	0.91352	0.0572919	0.0197621	0.00746711	16.6205	2.56972	66.4002	66.9741	16.6322	173.251	75.1308	8.69835	4.82812	1.34062	17.4719	7.78075	5.59375	2.2	14.8781	157.129	4.01627	0.396498	18.4141	0.916478	0.0574885	0.0219566	0.00810256
12	31.6	32.163	19.8994	3.39919	71.1036	74.3962	21.0095	177.501	237.573	14.0316	5.76562	1.42188	31.9563	6.73006	4.32812	2.15	12.8516	179.384	4.85127	0.338231	18.5519	0.907377	0.06064	0.0214825	0.00807676	15.8297	2.55142	66.7761	63.633	16.1392	175.992	68.262	7.53659	5.21875	1.34375	16.3406	7.53853	5.10938	2.32656	14.5156	150.756	3.65562	0.367023	18.366	0.908284	0.0615652	0.0221177	0.0075099
12	31.6	32.186	20.9088	3.55994	75.7487	78.1554	21.4734	184.375	234.596	13.7108	5.73438	1.43906	31.2391	6.79688	4.32812	2.14062	12.7016	192.265	4.62405	0.32935	18.6571	0.903729	0.0651556	0.0201872	0.00845193	15.4875	2.46862	74.7271	64.2632	14.9124	196.378	82.3523	7.83865	4.53125	1.39531	16.2437	7.9988	5.79688	2.31719	14.8531	162.624	4.04633	0.368131	18.5683	0.907001	0.0682252	0.0209898	0.00762602
12	31.6	32.2124	24.1848	4.97069	82.6797	85.7469	31.8746	198.904	237.132	14.3745	6.45312	1.44844	31.3719	5.59676	3.60938	2.10469	11.0016	222.093	5.46515	0.28079	18.857	0.903162	0.0636011	0.019219	0.00784501	24.813	5.13268	80.9061	86.7949	31.1071	194.115	77.2059	14.2912	5.95312	1.44687	32.1734	5.35668	3.42188	2.07812	10.4766	235.295	5.39564	0.27076	18.8001	0.896864	0.0679574	0.0207298	0.00668482
13	30.1	30.5933	13.4857	1.9585	80.6605	52.586	12.8708	258.161	221.579	13.2018	4.17188	1.42188	26.7063	10.4908	5.14062	2.20312	19.0797	446.21	6.14535	0.445438	18.811	0.898714	0.0848696	0.0177648	0.00481619	8.24148	1.35597	62.3208	31.1327	9.79845	202.376	49.3564	5.07832	3.5	1.40938	9.6375	13.4863	7.4375	2.51562	26.1031	315.212	4.76717	0.418075	18.3356	0.868	0.109431	0.0197685	0.00415571
13	30.1	30.8782	16.967	2.27295	93.8331	65.6833	14.9097	264.72	208.945	14.6123	4.21875	1.4625	30.3219	10.827	4.76562	2.14062	21.2375	494.291	6.23269	0.424315	18.9897	0.910594	0.0737325	0.0153991	0.00561692	7.91247	1.38909	69.4514	28.8813	10.3304	245.004	66.01	4.53139	3.15625	1.30781	8.40156	16.4613	8.59375	2.525	28.1781	484.099	4.94804	0.462478	18.5094	0.886621	0.097786	0.0187695	0.00446971
13	31.7	31.0693	18.1445	2.81396	72.9057	69.5286	17.6369	197.327	254.113	11.0993	5.1875	1.48438	24.8047	6.71112	4.375	2.17188	12.2734	237.895	5.73537	0.472266	18.6232	0.911576	0.0623046	0.0193723	0.00531372	13.1841	2.06125	67.5862	51.1423	13.8364	198.682	92.2608	6.9597	3.95312	1.425	15.6438	8.26808	5.42188	2.32344	16.1812	208.618	4.8114	0.511271	18.4111	0.909928	0.0633641	0.0198547	0.00538292
13	31.7	31.1289	18.0927	2.7834	73.5862	68.2572	17.5173	206.498	261.559	11.4262	4.92188	1.44687	23.5234	6.69464	4.32812	2.16406	12.3891	242.616	5.52407	0.460973	18.6503	0.914055	0.0625874	0.0190999	0.00531647	14.0921	2.15788	68.4499	55.2304	14.2412	202.809	107.001	7.65147	3.9375	1.42813	16.5	8.02093	5.34375	2.26562	16.0719	203.545	5.06577	0.545101	18.4403	0.915578	0.061477	0.0187891	0.00518783
14	35.1	34.9659	10.8961	2.10911	40.8931	45.1102	15.9484	123.721	260.686	11.355	4.57812	1.43125	21.9344	6.11121	4.25	2.14062	11.4766	110.907	4.58644	0.334453	17.8312	0.882269	0.0758218	0.0298684	0.0131862	9.43617	1.84715	41.3745	41.4714	14.4048	124.312	153.13	10.4853	4.29688	1.39062	17.45	6.60242	4.60938	2.14062	12.8922	100.404	4.18581	0.352297	17.7242	0.879546	0.0712896	0.0321256	0.012846
14	35.1	34.4267	12.0087	2.40953	41.0488	46.373	18.2666	127.177	265.986	10.8017	4.54688	1.30625	24.0047	6.52039	4.29688	2.14062	13.3516	96.8716	4.81148	0.322627	17.8114	0.893486	0.0651238	0.0262924	0.0126195	11.3749	2.18993	42.4405	45.5029	16.1842	133.675	126.864	10.6751	4.14062	1.225	26.3969	6.82863	4.35938	2.13125	14.2469	91.6213	3.93937	0.339213	17.8264	0.900747	0.0621887	0.025844	0.0128866
15	27	29.961	8.91481	1.3019	52.6923	35.3608	8.42484	148.412	241.941	9.61872	4.17188	1.35938	20.7688	10.2334	5.46875	2.15	22.3375	82.9753	6.17681	0.53315	17.8758	0.937711	0.0509679	0.00999149	0.0030576	6.2903	1.05583	41.574	23.8318	7.39834	115.173	48.8922	7.00126	3.25	1.32656	15.6625	14.2583	7.23438	2.20469	28.3172	50.9453	6.07828	0.49535	17.3325	0.931485	0.0532026	0.0132305	0.00381287
15	27	29.956	10.0584	1.42735	56.5638	40.1632	8.95031	157.579	244.162	10.4696	4.25	1.29688	23.0063	9.78782	5.34375	2.14062	20.9406	98.6342	6.28555	0.515843	17.9815	0.932396	0.0551209	0.011035	0.0031947	6.837	1.0725	50.1288	26.7823	7.16457	141.319	56.5003	6.28881	3.14062	1.27969	13.7406	13.0935	7.92188	2.25312	26.2688	66.4802	5.36292	0.479985	17.7368	0.93651	0.0471726	0.0124506	0.00332602
15	27	29.8436	10.5227	1.51254	58.7797	42.3623	9.30597	159.595	244.11	10.9456	4.51562	1.33906	22.6687	9.57994	5.23438	2.17188	21.3078	102.549	6.49132	0.510514	18.0719	0.933485	0.0537137	0.0109767	0.00312488	8.01839	1.24023	52.5926	31.4915	7.85969	152.794	91.9181	7.29047	3.64062	1.24687	15.9656	11.7718	6.20312	2.175	25.6844	79.3997	5.96886	0.481894	17.9872	0.939208	0.0487512	0.0100882	0.00284626
15	27	30.1268	11.5305	1.68113	59.4807	46.0737	10.1654	160.64	247.215	11.3302	4.5	1.375	24.1656	9.19988	5	2.20312	20.2344	108.923	7.33196	0.492433	18.1665	0.932702	0.0539899	0.0108788	0.00311964	8.78407	1.29033	54.9722	34.8538	7.92363	151.426	67.8827	9.21109	3.51562	1.29531	15.6484	12.2007	6.875	2.30938	24.8547	90.8103	5.57086	0.498241	17.9649	0.932718	0.0544692	0.0118455	0.00302456
15	28.7	30.6749	15.3232	2.45994	65.7059	56.7833	14.3315	177.486	235.125	11.228	4.60938	1.40625	25.3188	9.81232	5.34375	2.18281	21.5578	158.535	5.52804	0.459908	18.3541	0.945172	0.0418269	0.00968137	0.00336039	10.7479	1.88774	58.038	41.5865	12.5632	167.615	68.1299	6.32049	2.92188	1.30625	12.0922	12.1566	6.875	2.42031	25.9203	107.667	5.53266	0.536934	17.9625	0.943719	0.0438212	0.00930381	0.00328232
15	28.7	30.5485	15.7189	2.5755	69.251	57.9517	14.9034	193.828	236.267	10.9306	4.70312	1.35312	23.9172	9.79165	5.20312	2.17188	22.1719	172.194	5.31332	0.482758	18.4039	0.938247	0.0478641	0.0103995	0.00341146	11.5922	1.9359	57.7423	43.5462	12.5451	158.378	56.3761	7.37342	3.48438	1.35938	14.9656	12.3844	7	2.36563	24.4281	131.21	4.90944	0.551857	17.9884	0.935427	0.0494931	0.0110593	0.00374495
15	31	32.8134	10.444	2.02141	48.567	36.1651	12.3105	131.519	210.416	7.60106	3.01562	1.14062	16.3656	16.7842	6.51562	2.23438	35.4266	35.8491	4.31274	0.457094	17.8566	0.954772	0.0336322	0.00732847	0.00396951	10.1342	1.86733	48.5754	35.7375	11.2492	124.235	60.2754	7.52028	2.60938	1.14062	16.1687	12.5625	6.70312	2.15937	26.7937	34.3116	4.80299	0.541214	17.8937	0.95797	0.0295241	0.00766706	0.00424366
15	31	34.7039	12.8301	2.43676	55.8797	44.0343	15.6575	140.998	217.428	7.68476	2.98438	1.17344	17.4719	14.9872	5.9375	2.26406	31.8438	47.6034	4.32772	0.489839	18.1088	0.956868	0.0324679	0.00794688	0.00419501	13.0562	2.63694	53.8613	44.2212	16.8787	138.829	126.513	7.7139	2.85938	1.17188	18.4641	15.5335	5.6875	2.24688	33.6688	48.0368	4.28588	0.518026	18.1404	0.952294	0.0352615	0.00819698	0.00461164
15	31	33.3819	14.9684	2.66889	63.7346	51.7866	16.4511	165.187	223.365	9.36101	3.78125	1.23438	19.4187	11.4872	5.42188	2.23438	26.4875	63.1308	4.66732	0.498457	18.3753	0.962112	0.0274514	0.00723856	0.00358672	13.0904	2.49382	56.0531	44.9914	15.297	142.614	66.4202	8.28633	3.46875	1.23125	17.8031	13.2553	5.625	2.20469	30.4656	60.7768	4.32957	0.504346	18.3143	0.957214	0.0302584	0.00720333	0.00433128
15	31	32.9763	15.5896	2.93736	62.6957	54.4203	18.3368	158.207	247.846	8.49466	4.23438	1.29375	17.5828	9.03818	5.26562	2.22812	17.45	68.4961	5.22338	0.469675	18.2704	0.959775	0.0280357	0.00779634	0.00408864	14.463	2.78146	55.3468	49.9581	17.4539	138.65	67.8814	6.36217	3.29688	1.29062	13.5703	8.19588	5.57812	2.27344	16.125	67.5806	5.41462	0.455489	18.0578	0.947647	0.0373827	0.00954567	0.00501563
15	31	33.6826	16.1099	3.10872	63.4913	56.9228	20.336	160.715	276.109	8.46979	4.17188	1.26562	16.9875	8.03529	5.35938	2.20312	16.0703	78.4273	5.32301	0.467558	18.3729	0.959794	0.0292275	0.00769213	0.00440629	15.9743	3.29839	56.8417	55.2101	21.6162	138.161	88.3756	6.9696	3.6875	1.15625	14.5531	8.20676	5.60938	2.2875	16.6281	66.6923	5.31897	0.487155	18.1647	0.950947	0.0349124	0.00893046	0.00524666
15	31	33.9734	16.5675	3.34462	67.6593	58.1817	21.9381	178.978	278.956	7.98234	4.01562	1.29844	15.8719	8.03872	5.14062	2.19531	15.8156	89.6743	5.66862	0.42914	18.5609	0.964056	0.0255715	0.00675586	0.00350492	14.6349	2.81884	57.4055	52.5756	18.5272	146.032	88.591	6.37874	3.60938	1.2625	12.5859	8.80556	5.1875	2.29688	18.0406	76.3766	5.03538	0.475795	17.9903	0.948804	0.0354569	0.00961406	0.00513709
15	31	34.3219	15.5354	3.09187	64.6981	54.7442	20.5277	172.551	273.641	7.37702	3.875	1.29688	14.7219	8.10173	5.32812	2.21563	15.9141	93.1411	5.09556	0.429538	18.3738	0.961985	0.0269185	0.00742207	0.00398151	13.6875	2.68139	54.6176	50.1909	18.1312	145.299	96.7688	6.13791	3.625	1.27969	12.1406	9.23917	5.48438	2.25156	17.3281	95.857	4.59011	0.516885	17.9413	0.945108	0.0378843	0.0110146	0.00566625
15	31	33.516	15.2687	2.89087	68.237	54.748	18.4043	179.226	271.857	7.67768	3.875	1.26562	16.6344	8.35345	5.09375	2.21406	17.1734	96.4624	4.99804	0.416631	18.3613	0.961662	0.0266289	0.00753118	0.00388626	14.5521	2.72484	56.6936	53.1075	18.2069	151.558	67.2859	6.19707	3.76562	1.28281	12.7734	8.76859	5.23438	2.23594	17.2094	91.6895	4.73303	0.540075	17.9717	0.946191	0.0370129	0.0112922	0.00550345
15	32.8	31.7894	4.18709	0.857797	19.8007	15.2022	6.01301	59.0515	163.559	5.06083	2.45312	1.14062	9.19063	30.2257	10.2031	2.425	71.2125	11.7899	5.2021	0.639857	16.192	0.947818	0.0323236	0.0128154	0.00647899	3.63989	0.713138	14.3049	14.0021	5.1423	40.5749	44.6527	3.46912	2.26562	1.15312	6.38906	28.9295	14.0781	2.825	63.5094	7.31994	4.48325	0.576421	15.4718	0.910604	0.0472912	0.0262629	0.013343
15	32.8	32.0066	4.67723	0.907925	23.0582	16.9594	6.30838	65.0603	210.5	5.31968	2.64062	1.14062	9.64219	20.1135	8.09375	2.40937	43.5688	12.105	5.33146	0.699167	16.3697	0.961111	0.0241021	0.00996613	0.00585047	3.63708	0.698591	15.3287	14.3376	5.15597	42.428	40.5	3.43093	2.3125	1.12344	6.40313	20.2778	10.9844	2.95312	39.975	9.67587	4.3206	0.57542	15.5623	0.908038	0.0474481	0.0296196	0.0141277
15	32.8	32.7727	5.45126	1.03136	28.9748	19.4481	7.04986	80.1036	228	5.80808	2.57812	1.11563	11.4281	17.594	7.54688	2.3625	34.2281	15.8224	5.54613	0.671003	16.9112	0.968006	0.0220382	0.00731205	0.00466776	4.80156	0.887042	20.4061	17.7757	5.94303	53.9739	55.5	3.7545	2.32812	1.1375	7.9	18.4412	7.04688	2.65	41.5375	12.6184	4.76273	0.619284	16.2807	0.938288	0.0379981	0.0159886	0.00707881
15	32.8	32.9953	6.45258	1.13207	34.7098	22.9613	7.25364	94.5999	241	6.11423	2.59375	1.2	13.2328	14.9455	6.75	2.26562	30.1156	21.944	5.50513	0.629798	17.1061	0.962865	0.0275496	0.00790968	0.00505184	6.3132	1.39115	31.6971	21.8065	9.90876	97.7414	43.5	5.40876	2.17188	1.19375	11.225	21.9965	7.45312	2.17656	50.1828	17.1334	5.46043	0.654113	17.081	0.968465	0.0219958	0.00618371	0.00427222
15	32.8	34.9539	7.5785	1.37284	37.5141	26.7814	9.06867	106.979	217.651	5.98884	2.73438	1.16406	12.8594	21.9204	6.75	2.20469	37.8656	23.4413	5.33023	0.553353	17.2137	0.964136	0.0260541	0.00858319	0.00488183	5.87611	1.11647	32.449	21.8293	8.0114	95.3859	74.6998	5.92388	2.625	1.08438	12.1484	29.4752	7.46875	2.2375	53.6656	16.7846	3.84944	0.547218	17.0004	0.964215	0.0231141	0.00988063	0.00466648
15	32.8	34.0593	7.57802	1.35406	39.0351	27.7281	9.22859	108.486	233.222	6.66223	2.9375	1.17188	13.4531	19.131	6.59375	2.26875	31.2484	26.8004	4.6796	0.465206	17.3206	0.962799	0.0277063	0.00969608	0.00464062	5.97163	1.14103	35.2927	22.2817	8.35065	98.8221	52.6631	5.43629	2.54688	1.225	11.8797	26.0603	6.96875	2.32656	45.7094	18.2221	3.40109	0.529432	17.188	0.965379	0.0216638	0.00767985	0.00384506
15	35	32.4203	7.63822	1.49973	44.2191	27.4947	10.4572	126.541	180.491	7.37917	3.39062	1.19219	14.5594	17.4853	6.23438	2.25781	32.0891	30.5833	5.57231	0.446572	17.3925	0.931206	0.047354	0.0107433	0.00513653	6.83461	1.30558	46.8336	26.305	9.54902	131.222	58.9954	7.77699	3.42188	1.25781	14.0609	20.7264	6.375	2.26562	40.0828	30.6244	4.35308	0.491603	17.4944	0.938556	0.0424397	0.00833386	0.00431067
15	35	34.0988	8.66112	1.99616	39.5036	31.1365	15.3177	110.504	227.915	6.24251	2.98438	1.17188	12.5656	12.9699	5.90625	2.225	30.1375	32.8745	5.18112	0.432873	17.3618	0.92256	0.0510917	0.013024	0.00617917	9.69685	2.16936	49.6323	35.3119	15.367	140.905	95.0661	7.05833	3.51562	1.19531	14.6062	13.0492	6.20312	2.25937	28.5984	39.8022	4.27072	0.418209	17.7875	0.937647	0.0420804	0.00858535	0.00416165
16	31	33.344	8.89979	1.64569	40.0184	31.8409	12.0188	118.878	244.908	6.47893	2.51562	1.17188	14.0219	16.4501	5.85938	2.23906	29.8484	29.5044	6.28203	0.411854	17.4737	0.923577	0.0540205	0.0116196	0.008343	9.89104	2.00116	45.3256	36.1081	13.8579	115.965	88.6477	5.91421	2.25	1.12187	12.7	11.4735	5.40625	2.23906	25.6313	23.7372	6.03002	0.435786	17.5619	0.938103	0.0413856	0.0102008	0.00757176
16	31	33.1392	10.8428	2.12272	49.9781	39.0814	14.4485	145.735	253.923	7.05541	2.65625	1.17188	13.5859	12.8037	5.70312	2.20625	27.1313	47.0233	6.32209	0.373011	17.89	0.930985	0.0475168	0.0105853	0.00573209	10.8867	2.00257	44.5323	40.243	13.7809	114.484	72.1202	4.94965	2.76562	1.19375	11.3859	10.9283	5.42188	2.32812	24.7156	60.3321	6.35372	0.439758	17.5582	0.948019	0.035524	0.0109343	0.0055807
16	31	31.9967	13.6855	2.47142	61.8372	50.8641	16.1542	171.335	267.947	7.42844	2.96875	1.17188	15.4156	10.4312	5.70312	2.26562	21.1656	71.9781	6.22764	0.377906	18.2123	0.94657	0.037505	0.00973705	0.00455834	12.7304	2.46259	51.7647	47.2226	16.6595	129.669	68.6144	4.69482	2.82812	1.17656	8.74219	9.40148	5.20312	2.28437	19.1547	76.7967	6.5331	0.474648	17.8153	0.951929	0.0336745	0.00968656	0.00527334
16	31	32.2346	15.6158	2.90023	66.9857	56.6499	18.0426	178.913	269.499	7.47227	3.14062	1.26406	16.0344	9.50239	5.26562	2.26562	18.1984	100.673	6.05426	0.377403	18.3134	0.952207	0.0340641	0.00923821	0.00415828	14.6319	2.81157	59.9386	53.6657	18.3613	149.553	86.4622	5.81425	3.01562	1.39844	11.7937	9.07288	5.25	2.20312	17.5875	126.628	6.91032	0.429338	18.028	0.951392	0.0325738	0.00955435	0.00461933
16	31	32.8291	15.9628	2.96389	66.1521	57.9468	19.1116	163.758	281.764	7.39691	3.35938	1.26562	15.95	8.24652	4.89062	2.17344	15.9719	126.81	6.71738	0.431718	18.2768	0.952668	0.0327683	0.0091901	0.00409793	14.6035	2.76881	62.9348	53.6131	17.6672	170.552	81.8024	7.48507	3.10938	1.20156	15.8906	9.3236	5.45312	2.23281	20.2422	105.254	6.03721	0.44288	18.3241	0.939979	0.0434154	0.0101656	0.00449131
16	33.8	32.4019	8.05106	1.43453	46.9925	30.2042	10.3035	150.436	242.756	6.9098	2.82812	1.20312	15.2484	14.6337	6.23438	2.25312	30.2094	61.5418	6.05707	0.485346	18.0926	0.952153	0.0329465	0.00818658	0.0040927	6.97128	1.12368	56.5013	26.9224	7.68581	156.673	103.787	6.28227	2.98438	1.18437	13.7969	18.707	7.125	2.26562	39.9906	66.1033	4.97867	0.45838	18.1607	0.954027	0.0331219	0.00797179	0.0037219
16	33.8	33.4399	9.43031	2.05155	45.9651	34.3054	14.1586	146.866	252.518	6.07234	2.65625	1.1875	12.0656	13.8132	5.82812	2.21875	27.4734	65.3151	6.34751	0.48634	18.0795	0.9494	0.0344622	0.00941903	0.00493478	9.28714	1.95373	72.0531	33.7137	13.7921	229.175	60.2112	6.12178	2.70312	1.175	13.2766	13.3871	4.92188	2.19062	27.7187	97.9765	4.51753	0.43453	18.4938	0.952733	0.0386872	0.00748954	0.00353966
16	33.8	33.7446	9.6822	1.93838	43.4722	36.5188	13.7444	131.443	266.992	6.49298	2.92188	1.23438	12.1703	10.5964	5.4375	2.27813	19.9203	61.06	4.99837	0.427429	17.7809	0.936979	0.0406322	0.0140011	0.00695508	10.8153	1.91589	52.923	43.1071	13.8102	167.733	84.4756	6.28749	3.10938	1.28906	12.1609	7.51155	4.89062	2.23125	15.7922	81.2677	4.64663	0.514779	18.0123	0.93869	0.0433635	0.0124221	0.00610212
16	33.8	33.0974	11.3226	2.07185	56.4701	43.2824	14.0248	161.238	260.947	9.32892	3.48438	1.23438	16.0906	9.37072	5.15625	2.26562	18.5312	78.6418	4.63353	0.484534	18.0797	0.939127	0.0393276	0.0140825	0.00675664	10.6489	1.89605	54.6666	42.8696	12.9594	163.881	108.039	7.16262	3.42188	1.2625	12.5344	8.4882	5.20312	2.27188	16.6406	80.0458	4.43567	0.501538	17.9934	0.93819	0.0428685	0.0139112	0.00684009
17	31.6	31.9061	19.5915	3.28556	82.051	72.9101	20.6752	221.122	231.567	11.4333	4.67188	1.42344	25.4391	7.92057	4.17188	2.14062	15.5563	337.688	5.45056	0.372017	18.794	0.914488	0.0595544	0.0178615	0.00649015	14.5678	2.45868	65.1928	57.3251	16.7118	176.618	94.6773	8.93282	3.67188	1.40938	18.0375	10.1382	5.1875	2.26562	19.9	298.4	4.68467	0.434553	18.2802	0.877207	0.0882697	0.024055	0.00842693
17	31.6	31.1318	16.3123	2.65623	77.5723	63.6096	17.3271	215.24	223.097	11.6152	4.39062	1.35938	25.9875	8.73103	4.6875	2.14062	16.9547	338.644	5.56289	0.42979	18.6805	0.906903	0.0656322	0.0197533	0.0066805	12.1708	2.19377	61.668	47.4584	15.4183	169.949	140.491	8.69118	3.5625	1.28281	16.7031	10.432	5.6875	2.20781	20.4016	322.16	5.26805	0.458709	18.1404	0.865565	0.0949336	0.0272614	0.00853347
17	31.6	30.7367	16.8804	2.71008	85.4046	65.0084	17.3659	229.014	225.763	12.6388	4.375	1.42188	29.1797	9.05856	4.67188	2.14062	17.4516	332.279	5.46578	0.482941	18.772	0.918516	0.0552339	0.0182399	0.00699092	12.0922	2.17853	65.7606	47.0788	15.3073	177.905	132.407	8.21251	3.32812	1.29844	16.3922	11.0866	6	2.23906	20.8531	320.646	5.19827	0.496949	18.2216	0.87649	0.0880696	0.025512	0.0086142
17	31.6	30.5309	17.6426	2.81755	86.4138	66.0014	17.5758	230.384	223.494	12.5125	4.60938	1.36094	28.1125	9.03877	4.57812	2.14062	17.3859	314.196	5.26428	0.463744	18.8468	0.923437	0.0506231	0.0173948	0.00717092	13.7259	2.34181	69.1978	54.372	15.731	197.808	144.095	9.79924	3.59375	1.32812	19.5297	10.5537	5.60938	2.18125	20.3188	310.295	5.38796	0.47728	18.4043	0.894028	0.0734591	0.0229429	0.00869661
17	31.6	30.175	20.1737	3.39702	91.716	74.4765	20.1256	241.149	220.497	13.3205	5.10938	1.40938	30.5703	7.84818	4.3125	2.2	14.3156	334.095	5.57327	0.439969	18.9548	0.925322	0.0486888	0.0167261	0.00697809	13.8815	2.40884	71.5677	54.2717	16.0232	192.614	85.5225	10.4819	3.39062	1.3375	23.4406	10.8681	6.78125	2.22812	19.3438	355.753	5.20085	0.491338	18.4234	0.886851	0.0808772	0.0243563	0.00808166
17	33.7	34.6806	11.8899	2.18123	50.7368	47.703	15.048	139.92	248.364	11.9046	5.1875	1.43281	24.4453	6.90446	4.3125	2.14062	13.3281	133.444	5.27338	0.366231	17.879	0.879229	0.0682406	0.0344135	0.0163464	7.16705	1.47739	35.2742	30.4139	11.9784	110.949	75.0492	5.20123	3.89062	1.39688	9.72188	8.82918	6.20312	2.35156	18.2031	136.552	4.4885	0.466708	17.0786	0.813524	0.110371	0.056642	0.016474
17	33.7	35.0563	11.5565	2.13716	46.1867	46.2048	14.711	126.757	247.506	11.8602	5.28125	1.45312	25.7109	7.11832	4.46875	2.11875	14.1344	128.999	5.3957	0.37696	17.7737	0.862845	0.0778556	0.0398107	0.0179325	8.83371	1.7318	39.4268	38.0931	12.9224	114.568	152.007	8.08588	4.17188	1.42188	16.8016	8.11161	5.46875	2.25625	15.9516	137.701	5.16419	0.401219	17.6088	0.850555	0.087566	0.0474436	0.0165475
17	33.7	35.1843	11.0081	1.98266	43.47	43.9264	13.9312	122.845	252.372	11.5171	5.10938	1.475	23.9078	7.0299	4.60938	2.14062	14.1344	130.06	5.60237	0.37243	17.6833	0.848022	0.0873753	0.0454918	0.0177541	8.01891	1.54987	35.8652	35.1284	12.2926	108.202	146.08	6.48888	3.92188	1.41719	12.2484	8.08109	5.51562	2.23125	16.2969	144.683	5.31836	0.389965	17.4208	0.825965	0.105953	0.0533444	0.0173414
17	33.7	35.3088	10.9388	2.02986	42.6711	43.816	13.9682	121.295	250.853	11.7496	5.09375	1.42188	24.9734	6.83322	4.5625	2.14062	13.5578	129.259	5.3524	0.373039	17.6391	0.842568	0.0914869	0.0455797	0.0187357	8.30097	1.62521	36.2668	35.8173	11.6911	109.346	130.581	7.50443	4.03125	1.35625	14.1562	7.70821	5.35938	2.24063	14.4125	135.328	4.60418	0.359425	17.3964	0.81272	0.114391	0.0545513	0.0183986
17	33.7	35.1658	10.7258	1.95806	41.1411	42.8289	13.8305	118.158	253.954	10.6645	4.96875	1.42188	22.9844	7.03238	4.84375	2.17188	13.7812	129.337	5.17767	0.363483	17.5871	0.833091	0.0989881	0.0469664	0.0186125	7.25962	1.50512	33.418	32.433	11.2875	110.344	131.25	6.08178	3.85938	1.3625	11.9187	7.99185	5.85938	2.23594	14.5125	142.457	4.40601	0.395817	17.0215	0.801428	0.123819	0.0591	0.0187703
17	33.7	35.5412	10.4679	1.98128	40.2327	41.9069	14.054	117.073	256.305	10.7354	4.95312	1.45312	22.4375	6.64515	4.67188	2.20312	13.2719	126.071	5.11529	0.381317	17.5357	0.830482	0.0997347	0.0487861	0.0186868	9.18857	1.75265	39.0873	38.1504	12.6226	112.763	169.511	8.79456	4.35938	1.37969	18.3234	7.06069	5.07812	2.24531	13.9031	130.758	5.00779	0.403784	17.4836	0.819243	0.109371	0.0522229	0.0179246
17	33.7	35.2986	10.9173	2.02881	41.4087	43.375	14.5538	120.046	256.147	11.033	4.95312	1.4625	24.6297	6.54842	4.5625	2.20312	12.7344	126.897	5.15262	0.391335	17.605	0.846016	0.091071	0.0462163	0.0184581	9.79927	1.81656	41.5751	39.9044	13.1196	125.545	167.28	9.30929	4.39062	1.40469	19.3719	6.87222	5.01562	2.22812	13.6172	132.182	4.96282	0.408553	17.591	0.845775	0.0923701	0.0464998	0.0169336
17	33.7	34.6388	12.4176	2.45538	45.4275	47.2805	17.6364	123.796	258.82	11.3564	5.01562	1.42188	24.6016	6.31495	4.42188	2.14062	11.725	122.561	5.34578	0.383464	17.6991	0.873476	0.0735703	0.0392489	0.0156063	12.0101	2.23555	47.8921	46.1805	15.7993	134.943	128.538	10.2044	4.40625	1.45312	20.8594	6.43565	4.53125	2.20312	12.5094	122.82	5.20813	0.388122	17.8325	0.893215	0.0621709	0.0336566	0.012857
17	33.7	34.0987	13.2368	2.54664	48.7293	49.7488	17.9696	133.988	257.333	11.6322	4.95312	1.42188	23.3703	6.17024	4.21875	2.14062	12.2578	125.934	5.51977	0.365637	17.9205	0.895596	0.059461	0.0324554	0.0130797	10.613	1.90777	49.2387	42.1355	13.7801	140.81	83.5351	7.8405	3.45312	1.45625	17.5031	7.03262	5.0625	2.17188	13.7594	137.75	4.69094	0.406192	17.9163	0.888875	0.0664148	0.0355291	0.0103192
18	31.6	30.926	13.7701	2.42331	57.6902	54.182	16.2256	156.437	238.779	12.2194	4.45312	1.31406	25.4828	8.48237	4.95312	2.22031	17.4312	150.195	5.44532	0.409714	18.0872	0.910299	0.0579098	0.0236426	0.00977148	10.8605	2.05841	51.3913	44.3162	14.3682	140.945	63.2527	7.84665	3.21875	1.23438	17.5938	9.01513	5.39062	2.20938	18.4312	142.187	5.40811	0.459349	17.8114	0.88751	0.0792578	0.0244644	0.00876745
18	31.6	32.468	15.6565	2.76222	61.2926	59.6898	17.2626	160.724	233.018	14.2861	4.64062	1.37813	32.5891	8.28692	4.5	2.17188	17.5656	188.497	5.09288	0.398225	18.2211	0.898726	0.0619729	0.0274976	0.0126904	10.7706	2.10766	52.425	43.1414	14.4229	148.616	76.4509	7.63577	3.59375	1.32812	15.6125	9.58349	5.76562	2.40937	20.2812	171.821	4.74643	0.480496	17.8421	0.883502	0.0793651	0.028125	0.00932449
18	31.6	32.3958	17.5463	3.07991	65.1577	66.8329	18.2986	169.766	221	15.6644	5.10938	1.42188	37.1922	8.11232	4.39062	2.14062	17.4766	214.653	5.19308	0.400701	18.3388	0.89299	0.0657835	0.0295616	0.0136315	13.9232	2.41083	58.8002	53.9632	15.0349	160.845	80	10.8344	3.76562	1.42188	26.0422	9.77365	5.78125	2.29688	20.6797	214.95	4.66919	0.454473	18.0715	0.873479	0.0835658	0.029766	0.01081
18	31.6	31.9305	19.4152	3.46071	67.488	72.4158	21.0128	172.172	217.5	15.1954	5.54688	1.41406	36.1281	7.62196	4.57812	2.14531	16.1734	220.243	4.92845	0.345971	18.4398	0.903476	0.0588285	0.0266696	0.0125168	14.8412	2.56544	62.9655	58.2309	16.7149	168.484	90	10.1928	4.17188	1.3625	24.8344	9.35026	5.42188	2.20312	18.7063	188.283	4.69239	0.349852	18.288	0.905354	0.0632798	0.0222528	0.00832271
18	31.6	32.3399	21.353	4.10248	72.0224	78.2172	27.5197	182.188	231.317	14.6899	6.21875	1.39219	34.6625	6.76867	4.28125	2.14062	13.1078	240.828	5.13512	0.299894	18.5771	0.905201	0.058182	0.025525	0.0127439	18.1293	3.53936	66.5021	67.6496	23.1707	172.728	61.3494	10.5919	4.90625	1.38281	23.3578	8.36878	4.90625	2.17344	15.3219	207.076	4.74165	0.275474	18.4287	0.913618	0.0580382	0.0206912	0.00796619
18	31.6	31.7052	21.2496	4.14678	71.5743	77.5403	27.6213	182.188	229.809	14.7126	6.48438	1.35938	34.3484	6.6354	4.04688	2.14062	13.5219	241.325	5.28264	0.290001	18.5804	0.904538	0.0608836	0.025495	0.0117627	18.1428	3.28668	71.5802	67.0042	21.6883	183.417	61.3494	9.11698	4.53125	1.32969	20.4781	8.17209	4.70312	2.17969	15.0969	218.571	5.07489	0.254567	18.5669	0.926769	0.0503799	0.0171501	0.00667357
18	31.6	32.35	20.8194	4.0504	71.8226	76.4609	27.45	181.818	231.82	14.4057	6.57812	1.35938	33.0172	6.60521	4.01562	2.14062	13.1922	245.732	5.27455	0.25802	18.58	0.902914	0.0633018	0.024998	0.0108916	18.6902	3.42089	69.8851	68.1376	21.9873	180.776	64.3665	10.7587	4.73438	1.39062	22.7641	8.1877	4.45312	2.19844	15.5281	222.854	4.4468	0.235056	18.542	0.920412	0.0527171	0.0192388	0.00868944
18	31.6	32.1402	21.1703	3.97084	72.8549	77.1959	26.965	189.068	232.83	14.721	6.35938	1.35938	34.8375	6.41722	3.90625	2.14062	13.0938	258.34	5.25476	0.28102	18.5711	0.894843	0.0667277	0.0266546	0.0115652	18.0224	3.23669	67.4069	67.4214	22.0723	178.385	75.9337	11.0506	4.67188	1.275	24.4297	7.29691	4.21875	2.10625	15.5188	229.757	4.7747	0.288718	18.4293	0.898107	0.0663633	0.024061	0.0110996
18	31.6	32.5861	20.9819	4.09123	70.1435	76.5579	28.0339	196.985	240.649	14.1312	6.1875	1.39062	31.5594	6.11309	3.90625	2.14062	12.4828	269.308	5.45869	0.280798	18.5268	0.893264	0.0686095	0.0278532	0.0102781	18.7184	3.47989	63.2327	69.8506	24.1149	181.297	73.9679	12.3922	4.85938	1.35938	25.2844	6.95755	4.17188	2.12188	14.2578	263.019	4.96573	0.312852	18.4108	0.886594	0.0759193	0.0284401	0.0094041
18	34	36.0296	19.7911	4.51771	60.5145	71.9185	32.9022	151.806	218.963	16.6466	7.20312	1.48438	35.0234	5.4454	3.71875	2.11406	9.86406	187.471	5.3808	0.318359	18.2924	0.875333	0.0642994	0.0355328	0.0263229	19.8029	4.5987	60.5274	74.0888	35.38	157.045	89.5999	17.3322	6.98438	1.48438	31.3188	4.96937	3.5	2.09063	9.28281	186.92	5.66283	0.310411	18.2219	0.868765	0.0644477	0.0380856	0.0288745
18	34	35.7765	19.3918	4.34033	62.9383	72.4891	32.7449	161.883	219.593	17.0486	7.23438	1.48438	36.4656	4.90982	3.40625	2.11875	9.47187	195.16	5.5826	0.357408	18.2681	0.875327	0.0614397	0.0345863	0.0240085	19.2085	4.4206	61.3416	71.6244	31.5573	157.199	53.4571	14.5763	7.04688	1.47969	31.25	5.25495	3.40625	2.14062	10.7203	182.736	4.94561	0.309609	18.2315	0.876935	0.0591562	0.0349318	0.0243635
18	34	35.0774	18.4345	4.05478	61.7175	69.7883	29.4795	160.558	227.745	17.0154	6.70312	1.45312	35.8891	4.98174	3.42188	2.13906	8.97188	200.515	5.7347	0.35957	18.2099	0.875811	0.0649528	0.0349333	0.0200443	18.006	3.82173	58.1282	68.5074	28.654	150.976	93.2671	15.4435	6.25	1.375	34.1906	5.379	3.70312	2.07812	10.0031	181.404	5.29261	0.330867	18.1184	0.864644	0.0674427	0.0371162	0.0217001
18	34	34.8718	17.9149	3.73836	62.6551	67.5289	26.9943	161.428	234.34	15.441	6.92188	1.45781	34.0297	4.8692	3.48438	2.07812	8.95156	206.801	5.77259	0.392298	18.1695	0.875305	0.0723262	0.0343167	0.0187546	18.0394	3.95283	55.0098	68.5816	28.6382	144.651	67.7099	16.7041	7	1.37031	35.0219	5.06925	3.5625	2.06562	9.66563	204.664	5.26354	0.343642	17.9935	0.841785	0.0867243	0.0468125	0.028658
18	34	34.0267	17.1696	3.49815	63.5238	64.9917	24.7652	167.742	233.053	15.8358	7.15625	1.48438	34.3359	4.96981	3.60938	2.07812	8.90938	195.103	5.13836	0.386159	18.1812	0.888043	0.0652581	0.0300543	0.0181946	15.7683	3.08548	62.451	59.5928	22.0568	161.117	59.6907	12.7193	6.20312	1.34375	27.7922	5.44124	3.92188	2.07812	10.2875	175.796	4.80642	0.323764	18.0493	0.890959	0.0645757	0.0296752	0.0133582
18	34	35.2301	17.1756	3.40256	60.8677	65.7133	23.668	158.262	223.715	17.4095	6.92188	1.44375	38.1172	5.26836	3.79688	2.10312	9.77812	190.394	4.62348	0.357848	18.184	0.892261	0.0604709	0.028876	0.0196488	15.3654	3.15009	51.413	59.2501	22.5645	137.552	60.2109	13.8066	6.65625	1.36719	25.1156	5.48178	4.04688	2.13906	9.66719	187.793	4.35451	0.320728	17.779	0.869304	0.0769011	0.0346138	0.0162562
18	34	34.3903	17.3051	3.403	61.6283	66.3717	23.9873	158.825	216.044	17.8291	7.04688	1.47031	39.8266	5.23693	3.82812	2.07812	10.0078	193.428	4.71054	0.400266	18.2325	0.896319	0.0571135	0.0275177	0.0190502	15.8637	3.1656	57.893	61.5526	22.5934	149.882	66.6304	14.2433	6.8125	1.41562	26.8188	5.75057	3.98438	2.10156	10.5641	187.775	4.61907	0.393824	18.1146	0.892781	0.0634029	0.0274828	0.0143439
18	34	35.1464	17.2966	3.42738	60.4478	66.4477	24.4103	155.032	206.361	18.3453	7.76562	1.45312	38.65	5.59963	3.875	2.15	10.7656	185.976	4.51932	0.386931	18.1962	0.898092	0.0564552	0.0275852	0.0195705	16.3067	3.34432	54.6686	61.894	23.163	140.488	61.706	15.4524	7.17188	1.45625	32.5125	5.33701	4.01562	2.19062	9.5875	181.104	4.39722	0.313556	17.9309	0.880182	0.0707507	0.0299731	0.0162147
18	34	34.9513	17.7195	3.60695	57.8892	67.5292	26.1016	147.426	201.784	18.8725	8.07812	1.49063	41.7719	5.74361	3.82812	2.10938	11.2578	187.4	4.82459	0.398399	18.1393	0.89154	0.0588585	0.0311722	0.0204217	17.1357	3.46444	58.3398	65.9537	25.3545	154.712	78.893	16.6357	7	1.42188	41.2344	6.0471	3.92188	2.10156	11.525	182.751	4.54594	0.385684	18.0872	0.887252	0.0623255	0.0315578	0.0211993
19	29.3	27.8257	9.53992	1.59003	58.5582	39.8398	10.4524	196.568	219.5	12.8561	3.96875	1.34219	22.5844	11.8613	6.29688	2.25781	25.1875	246.766	5.80237	0.579903	18.1261	0.882108	0.0884661	0.0218479	0.00481152	6.76175	1.27432	49.9438	27.4868	9.08507	166.663	67.5	6.42029	3.25	1.24219	14.3875	14.1749	8.25	2.42813	27.5063	173.931	6.16964	0.506322	17.7433	0.871633	0.0933307	0.0227226	0.00443582
19	29.3	27.7484	10.2088	1.60501	62.0914	43.5132	10.3074	198.563	232	12.3237	4.17188	1.36875	20.9375	11.3966	5.5625	2.24531	23.5188	259.738	5.77312	0.585806	18.1972	0.883533	0.0899593	0.0215468	0.00506318	6.85178	1.28257	50.4899	27.9268	9.13058	169.99	57.5	7.04009	3.23438	1.18125	16.7312	14.906	8.32812	2.23438	27.6187	171.249	6.12077	0.53503	17.8215	0.878089	0.0915616	0.0227129	0.00502859
19	29.3	28.7287	12.5713	1.75245	64.9935	52.7403	11.0993	202.364	240.355	12.7	4.84375	1.43281	23.1125	10.2746	4.89062	2.19531	20.6078	287.146	6.11696	0.567987	18.2883	0.881626	0.0919021	0.0208936	0.00517613	5.7849	1.0936	51.0869	23.5862	8.69562	176.112	47.5702	5.79452	3.01562	1.35	12.4437	17.3883	9	2.37188	36.2812	175.397	4.9465	0.555584	17.8142	0.86479	0.102112	0.0214038	0.00455263
19	29.3	28.2741	10.7021	1.57104	60.529	45.8052	10.2471	189.003	233.018	12.4905	4.5	1.41562	23.6609	10.9545	5.32812	2.19844	22.5562	253.102	6.16634	0.548126	18.1501	0.875582	0.0964954	0.0207407	0.00491237	5.94745	1.1239	51.164	25.0265	8.76181	177.868	71.3117	6.66043	2.95312	1.29531	12.6328	15.5736	8.29688	2.39062	30.9953	195.558	5.99872	0.590219	17.8246	0.867639	0.102693	0.0209828	0.00448455
19	29.3	28.4047	9.39326	1.46868	58.6935	39.7517	9.93853	184.703	223.731	11.4088	4.73438	1.36563	23.4453	11.8936	5.42188	2.20312	25.7734	234.418	6.19735	0.574108	18.0831	0.876848	0.0960566	0.0200316	0.00531065	5.23515	1.09425	46.7958	20.9172	8.88109	165.29	57.8182	7.64608	3.04688	1.24531	15.0453	18.5895	8.79688	2.42813	40.4625	174.781	4.96142	0.642172	17.7024	0.868227	0.0998886	0.0210121	0.00551182
19	29.3	28.8189	9.32732	1.43406	59.0194	39.5901	9.60847	185.707	216.19	12.0648	4.625	1.35938	25.3094	12.2217	5.3125	2.20312	25.1938	236.939	6.66462	0.566722	18.0682	0.881651	0.0922052	0.0196751	0.00571384	5.18225	1.07303	47.6319	21.7699	8.45663	178.825	42.2324	7.8068	3.54688	1.38437	14.3406	19.6022	8.03125	2.58281	47.4406	216.482	5.63553	0.672474	17.7889	0.847754	0.113839	0.0218219	0.00496632
19	29.3	28.292	9.32721	1.41804	59.6823	40.3409	9.59926	188.045	211.129	11.8781	4.57812	1.35938	26.3156	12.4813	5.28125	2.20312	25.3766	234.195	6.56319	0.569408	18.0802	0.886721	0.0886604	0.0185989	0.00496372	4.96751	1.05079	41.7973	20.9342	8.6007	147.602	40.7177	7.5543	2.98438	1.17813	14.9906	20.9604	10.2188	2.26562	48.5297	171.751	5.58372	0.64785	17.5499	0.852293	0.107706	0.0229825	0.00714386
19	29.3	28.828	9.38842	1.45153	60.2278	40.3902	9.75868	187.518	205.098	12.4895	4.60938	1.3875	26.1578	12.8828	5.26562	2.20312	28.6125	234.985	6.49628	0.579482	18.0826	0.890375	0.0845825	0.0180849	0.00494331	4.77042	1.05654	40.4806	19.5551	8.94939	144.429	41.2206	5.44915	2.60938	1.28906	11.5188	22.2823	9.40625	2.47969	54.2547	164.88	5.43985	0.64456	17.521	0.863695	0.109981	0.0200013	0.0051405
19	29.3	28.522	12.7093	1.79583	64.812	53.6585	11.5017	198.749	232.971	10.8001	4.95312	1.46875	24.4781	9.80114	4.625	2.20312	21.1	277.201	6.8359	0.545097	18.2798	0.893084	0.0827565	0.0176384	0.00486616	7.02374	1.29552	51.4672	28.7986	9.31034	168.961	63.2636	7.7119	3.09375	1.27344	16.6844	15.0661	6.89062	2.43125	29.9906	196.377	5.71435	0.578772	17.7709	0.879639	0.0907749	0.0200823	0.00610803
19	29.3	29.9134	14.2619	2.12132	65.2997	58.3352	13.3153	198.6	250.037	9.86392	5.09375	1.47969	20.7188	8.73464	4.48438	2.14062	16.3375	295.259	6.76703	0.514897	18.3239	0.892999	0.0845177	0.0175801	0.00465943	10.2012	1.62785	56.6148	42.5198	10.7128	178.242	90.375	7.62265	4.51562	1.42813	15.9266	12.091	5.20312	2.25312	24.4828	239.671	5.66057	0.512212	18.0127	0.884646	0.0891644	0.0187645	0.00504757
19	30.8	29.3563	18.6458	2.76369	82.0334	71.148	16.6219	228.582	226.196	11.6067	5.04688	1.35938	25.5688	7.38457	4.54688	2.15469	14.5734	323.519	5.79402	0.359458	18.8549	0.918862	0.059614	0.0127454	0.00426094	17.6991	2.75653	73.5235	67.342	16.8612	211.176	83.73	11.4615	4.67188	1.34844	25.3578	7.91497	4.90625	2.14062	15.4062	313.916	5.17086	0.37329	18.6137	0.915369	0.0632724	0.0142875	0.00480516
19	30.8	29.2545	19.1382	2.92089	80.4008	72.5043	17.654	231.275	228.909	12.5467	5.84375	1.42656	25.2719	7.53719	4.51562	2.14062	15.1188	322.129	6.1334	0.331131	18.8408	0.917096	0.0625969	0.0128154	0.0045209	18.6372	2.82256	80.0698	69.5487	17.2792	234.985	73.5778	10.7365	5.26562	1.41875	24.7437	8.32226	4.89062	2.10156	16.0844	293.441	5.26713	0.331801	18.7634	0.918589	0.0605548	0.0129304	0.00439045
19	30.8	28.9972	16.9557	2.27411	80.0769	66.8523	12.9946	225.016	222.719	12.5813	4.95312	1.45312	26.9594	8.89019	4.67188	2.15	18.4688	324.687	5.79414	0.345109	18.7944	0.912985	0.0668674	0.0132324	0.00468049	9.75728	1.49322	66.8723	39.8047	10.4706	191.536	61.5913	8.7591	3.14062	1.3375	18.6406	12.7802	7.53125	2.38125	27.6328	245.559	5.11808	0.465124	18.4696	0.913208	0.0696982	0.0146387	0.00481318
19	30.8	28.6638	14.2581	1.91899	78.548	57.0887	11.7071	218.545	227.281	12.0495	4.29688	1.425	26.5875	9.56087	5.14062	2.20469	19.7563	290.315	5.73845	0.391428	18.7468	0.909532	0.0712867	0.0151671	0.00494532	8.19397	1.38185	53.8679	33.5665	10.3145	174.14	52.9431	8.17778	3.0625	1.24687	17.8141	12.3776	7.40625	2.52656	25.0469	228.56	5.50927	0.500664	18.1799	0.907324	0.0752147	0.0155769	0.00443439
19	30.8	29.2004	14.0651	1.90986	80.2751	57.0828	11.6377	223.838	225.083	13.466	4.04688	1.33906	26.3125	9.57574	5.26562	2.24844	19.8391	273.513	5.39816	0.385247	18.6996	0.910075	0.0707389	0.015242	0.00545147	6.43784	1.2537	56.708	26.3605	9.93428	179.995	56.8016	4.17315	2.98438	1.17969	7.91719	13.0141	8.35938	2.82344	24.6469	174.322	5.4759	0.539968	18.1589	0.917289	0.0657627	0.0155192	0.0043692
19	30.8	28.7448	16.1149	1.96054	83.332	65.2752	11.7033	228.716	213.106	15.3469	4.01562	1.36719	31.8	10.0136	5.14062	2.20312	21.1672	280.726	5.48998	0.449495	18.7662	0.915664	0.0646775	0.0147158	0.00559307	15.3507	1.96024	78.4809	63.0774	12.1187	215.812	50.8909	11.5423	4.09375	1.32344	24.9531	9.30228	5.26562	2.35469	18.8547	300.042	5.28041	0.373264	18.601	0.90854	0.0666396	0.0164334	0.00496387
19	33.1	34.0721	21.2005	4.22109	83.7167	74.8175	29.2966	210.796	285.08	10.3778	4.76562	1.42188	21.9359	5.90091	4.04688	2.14062	11.6094	234.639	5.25336	0.345585	18.7849	0.922149	0.0497961	0.0181031	0.0113294	18.2951	3.6255	71.6594	65.0241	23.7759	190.665	106.905	8.25844	4.59375	1.42813	16.8156	6.41712	4.57812	2.19375	12.3469	236.99	4.83633	0.356125	18.482	0.908658	0.0612842	0.0205701	0.011398
19	33.1	33.4236	22.6472	5.14083	83.9551	79.5353	35.1932	208.699	284.688	11.1113	5.26562	1.42188	22.1516	5.67508	3.84375	2.07969	10.8703	230.703	5.62174	0.329123	18.8761	0.920643	0.0491462	0.0194045	0.0113112	22.0115	4.74566	84.3397	74.9184	33.7535	211.382	79.2076	9.00305	5.09375	1.39844	18.6547	5.83944	4.03125	2.10781	11.1906	245.177	4.61588	0.420994	18.8246	0.919636	0.0523135	0.018694	0.0109484
19	34.8	35.073	12.7696	2.55363	45.0609	51.6987	18.4781	120.709	267.017	10.0723	4.35938	1.43125	22.375	6.69365	4.45312	2.14062	12.7031	116.007	5.70867	0.387184	17.7794	0.88762	0.0624607	0.0291042	0.0192151	10.805	2.17793	41.5229	46.5726	16.428	117.009	73.597	8.45902	4.09375	1.5125	20.1625	7.67467	5.34375	2.18281	14.9328	114.782	4.55958	0.33618	17.695	0.87323	0.0696396	0.0362975	0.0232083
19	34.8	34.8112	13.2364	2.63173	45.4313	53.0753	18.7051	122.909	263.634	10.6141	4.82812	1.42188	23.1672	6.48604	4.32812	2.14062	12.3375	113.814	5.72413	0.409372	17.7215	0.882843	0.066813	0.0325094	0.0193934	10.1978	2.16151	43.9634	45.0283	16.6612	126.314	81.6274	7.7039	3.85938	1.45312	14.2281	7.20548	5.53125	2.28281	13.4094	112.01	5.27785	0.401683	17.5116	0.845755	0.0909888	0.0433472	0.0240971
19	34.8	34.4815	14.5892	2.8761	46.4593	55.9992	19.7706	120.723	268.807	10.4416	4.92188	1.39062	23.5734	6.25385	4.04688	2.14062	12.3656	114.709	5.57483	0.442091	17.7525	0.872287	0.0743404	0.0325493	0.0199459	13.9955	2.72607	46.105	54.7265	18.9987	121.376	138.51	9.97594	4.60938	1.37344	22.1031	6.35474	4.10938	2.08438	12.8969	110.448	5.2959	0.467162	17.7133	0.864767	0.0803269	0.0331516	0.0205648
19	34.8	35.2377	16.6393	3.63241	46.6677	60.1437	26.1055	118.135	275.817	10.4004	5.17188	1.39062	22.4016	5.67052	3.8125	2.07812	10.4844	115.858	5.71692	0.413225	17.8228	0.873331	0.0750583	0.0307966	0.0188085	16.4498	3.42824	47.3206	59.6953	22.773	125.726	134.197	10.0004	4.90625	1.41406	20.5688	5.67193	3.98438	2.15469	10.8797	111.816	5.49411	0.456809	17.8248	0.878612	0.0708001	0.0298978	0.0187379
19	34.8	34.9471	16.96	3.76181	46.4	61.24	27.7298	119.695	270.493	10.4939	5.57812	1.41406	22.9922	5.91913	3.78125	2.14062	10.5156	122.903	5.70316	0.393131	17.8385	0.87053	0.0797659	0.0317772	0.0177866	18.3756	4.42499	47.6065	62.85	33.8292	128.211	90.567	11.022	5.71875	1.45469	23.7188	5.27908	3.79688	2.07812	9.19844	120.402	5.60487	0.434671	17.9233	0.877371	0.0739604	0.0290042	0.017574
19	34.8	35.1243	18.3295	4.40836	57.782	63.7047	34.396	142.013	276.743	10.8178	5.45312	1.39062	22.2812	5.19121	3.79688	2.08594	9.82812	127.534	6.40316	0.358939	18.119	0.921361	0.0474563	0.0192604	0.0124629	18.5768	4.44846	56.5946	64.4097	35.0407	136.874	92.0521	11.6234	5.04688	1.37813	23.2734	4.98065	3.82812	2.12812	9.63437	138.164	6.19399	0.283752	18.1368	0.915065	0.0515075	0.0206704	0.0141945
20	28.8	28.2042	18.1799	2.42324	86.3851	68.9073	13.6988	233.914	243.855	11.7525	4.6875	1.375	23.4031	9.01616	4.82812	2.14062	19.6922	280.892	6.41803	0.519592	18.8598	0.941205	0.0505004	0.00736088	0.00107426	13.2709	1.91654	72.1613	51.2859	11.5578	197.595	82.4581	7.96709	3.14062	1.35312	16.2703	10.3764	6.29688	2.17344	21.925	191.92	5.72105	0.550418	18.4868	0.937529	0.0533294	0.00713264	0.000908232
20	28.8	28.4685	16.1248	2.01572	87.6831	61.9357	11.589	230.838	236.75	12.5734	4.26562	1.35	24.7656	10.1629	4.98438	2.14844	22.2516	246.736	6.28691	0.548969	18.8777	0.944742	0.0470482	0.00689997	0.000994879	9.91032	1.60531	64.5059	37.7397	10.303	185.599	55.7945	6.42745	2.95312	1.3625	13.1953	13.1886	7.29688	2.27188	25.2078	174.262	5.33392	0.563603	18.2652	0.929952	0.0603426	0.00727888	0.00090639
20	28.8	28.4531	17.1659	2.16318	89.0756	68.1163	12.4264	234.794	237.855	12.883	4.42188	1.42188	25.5406	9.71376	4.79688	2.17031	20.5547	265.142	6.34442	0.544536	18.9397	0.94612	0.0456861	0.00688409	0.0009788	9.2169	1.51598	68.2111	36.0114	10.0506	200.02	68.6024	5.72027	3.01562	1.325	13.1734	13.8152	6.5625	2.36406	28.4219	144.891	5.96329	0.599637	18.4156	0.947689	0.0448977	0.00622591	0.000812173
20	28.8	28.1924	14.9643	2.01387	81.544	56.7275	11.6172	230.804	241.865	11.9552	3.95312	1.35938	25.1422	9.79632	5.14062	2.20312	20.3625	222.09	6.2193	0.56329	18.7591	0.94658	0.0452596	0.00648878	0.00081535	8.84185	1.48519	66.9872	34.479	9.93921	207.027	68.1029	5.77883	3.1875	1.23125	13.1891	12.8488	6.40625	2.23281	26.9625	143.193	5.94288	0.611345	18.4082	0.946346	0.045962	0.00629091	0.000861769
20	28.8	28.5111	13.5013	1.87352	79.429	51.5405	10.8624	227.93	241.87	11.3543	4.23438	1.38125	23.6156	9.65124	5.17188	2.20312	20.5688	225.437	6.4812	0.580495	18.7137	0.943145	0.0481322	0.00680287	0.000831927	11.4019	1.75276	66.5505	43.3374	10.9152	215.957	80.1224	7.9255	4.03125	1.39062	18.7656	10.0002	5.71875	2.26562	22.2078	193.39	6.18731	0.61112	18.4203	0.927372	0.0619409	0.00729483	0.000778986
20	28.8	28.0039	15.8979	2.20944	84.0689	59.8358	12.4389	235.325	249.372	11.6066	4.79688	1.35938	25.0297	8.98484	4.98438	2.17188	18.8609	253.819	6.75706	0.578487	18.7959	0.940369	0.0507713	0.00712887	0.000926019	11.4137	1.82702	70.555	43.6414	11.2114	225.349	79.6189	6.81045	3.28125	1.29375	13.9797	9.82105	6.51562	2.35938	19.7609	216.187	5.98303	0.559014	18.5838	0.943537	0.0495632	0.00637449	0.000868666
20	28.8	28.2781	13.8187	1.87831	79.0399	51.6832	10.9536	234.691	238.5	10.7276	4.64062	1.42031	24.6344	10.2229	5.10938	2.18438	23.1469	227.996	6.64083	0.616733	18.6648	0.937692	0.0526797	0.0070764	0.000932328	8.44172	1.37761	58.3401	34.2327	9.33468	193.818	57	5.92523	2.92188	1.32812	12.275	12.34	7.96875	2.4375	26.4953	130.647	5.8239	0.59396	18.2004	0.944598	0.0473736	0.00669161	0.000941696
20	28.8	28.0657	12.0459	1.65946	77.0258	45.5602	10.0038	236.631	231	11.1131	4.35938	1.31875	25.8062	10.8217	5.29688	2.22812	24.2656	217.199	6.54934	0.627657	18.6117	0.935157	0.0551024	0.00711085	0.000931873	8.3775	1.33138	66.1886	34.8478	9.04946	224.815	76	7.81435	3.42188	1.29688	19.6359	13.2906	7.17188	2.40313	28.6906	188.549	5.8007	0.64673	18.4006	0.936027	0.0541425	0.00701978	0.000832831
20	28.8	28.7909	12.683	1.73233	77.2394	47.5226	10.5573	236.35	240.5	10.8089	4.32812	1.29688	23.4062	10.665	5.29688	2.20312	23.6641	200.882	6.83173	0.620024	18.6239	0.939464	0.05119	0.0068817	0.00100625	6.68268	1.21086	55.878	26.6757	8.70889	173.519	57.5	5.06314	2.75	1.25313	9.94063	14.1322	8.70312	2.59531	29.4672	135.447	6.44454	0.645029	18.0687	0.934376	0.0569162	0.00681625	0.00102969
20	31.1	31.8089	17.0648	2.82192	75.7638	60.893	16.2992	204.651	274.204	9.94224	4.1875	1.37969	19.9578	7.9164	4.76562	2.14062	14.7516	150.1	5.40778	0.330585	18.623	0.948649	0.0417782	0.00881402	0.00150578	13.2624	2.18779	67.8993	49.6234	13.6058	171.346	91.0443	6.69071	3.29688	1.42188	14.8828	9.677	5.54688	2.26562	20.0219	140.188	5.00687	0.391772	18.2741	0.935607	0.053267	0.00875758	0.00161728
20	31.1	30.2771	14.1143	2.1879	71.793	53.7604	13.2742	190.543	251.188	10.8421	3.98438	1.34844	23.7391	8.57936	5.20312	2.14062	17.8172	151.798	5.62779	0.360109	18.4513	0.942173	0.0460299	0.00991677	0.00152794	9.60675	1.6004	51.2339	38.0291	10.2439	145.931	65.0829	5.74799	3.125	1.3375	12.2656	9.99101	6.5625	2.3125	20.2266	144.053	4.93958	0.419272	17.7442	0.921251	0.0644278	0.0115475	0.00164623
20	31.1	30.8152	13.1056	2.09354	70.1678	49.6535	13.04	185.01	252.221	10.4387	3.76562	1.37656	22.4141	8.70105	5.29688	2.23438	18.0938	162.631	5.50333	0.339043	18.3336	0.935918	0.0509171	0.00972045	0.00147372	8.41572	1.57757	53.2676	32.5445	10.8838	151.401	81.7433	5.85216	2.85938	1.40625	13.525	10.9324	7.53125	2.22656	21.9766	140.167	4.58287	0.400562	17.802	0.920543	0.0657041	0.0115946	0.00169308
20	31.1	31.4856	12.5372	2.03656	71.0463	47.8371	12.7501	191.47	252.88	9.98672	3.54688	1.37031	20.3984	9.04657	5.14062	2.18438	18.7078	164.981	5.30468	0.31803	18.4048	0.936663	0.050243	0.00908345	0.00154795	10.8089	1.81175	68.3804	41.9898	11.3413	193.656	74.2724	11.4102	3.34375	1.34688	21.1922	10.2631	6.23438	2.17188	21.3344	188.671	4.28172	0.383567	18.3421	0.928345	0.0588964	0.0109657	0.00189882
20	31.1	31.8988	14.579	2.37913	71.8823	53.685	14.4605	199.792	251.371	9.69045	3.95312	1.35938	22.0453	8.66879	4.79688	2.17656	17.4719	169.158	5.73317	0.285811	18.5101	0.939315	0.0471896	0.00900527	0.00165454	12.3223	2.00009	66.0825	47.9306	12.7111	185.661	136.389	9.55874	3.20312	1.35625	19.8047	10.2346	5.64062	2.20312	22.2344	169.902	5.32829	0.364378	18.2893	0.934774	0.0521531	0.00989022	0.00186911
20	32.8	33.0639	14.8593	2.76186	58.7728	54.519	17.8818	150.979	281.543	9.43672	4.29688	1.29688	19.7797	6.68435	4.42188	2.16562	12.8484	136.193	6.44598	0.459878	18.3069	0.948616	0.0407839	0.00901707	0.00169981	10.0616	1.99735	49.8725	40.3698	15.2176	140.355	74.1182	5.4453	3.23438	1.33438	11.6719	8.38257	6.1875	2.37188	16.4688	146.875	6.05879	0.512969	17.6598	0.912447	0.0720525	0.0148236	0.00218936
20	32.8	32.9852	14.4668	2.72171	59.6555	52.9277	18.1515	149.893	279.126	9.07397	4.10938	1.37187	18.6438	6.91675	4.53125	2.14062	13.9563	137.167	6.6435	0.474123	18.1645	0.949247	0.0401301	0.0090126	0.00195443	13.5362	2.48846	54.3636	50.8837	17.0924	135.025	74.1342	8.36637	3.79688	1.40312	17.2578	7.13692	4.70312	2.15625	14.7047	135.802	6.08588	0.653469	18.0946	0.948509	0.0419353	0.00875432	0.00163014
20	32.8	32.8881	14.8836	2.78237	62.8972	54.6809	18.398	155.678	271.922	10.2964	4.04688	1.375	20.125	7.26227	4.67188	2.18125	14.9453	139.641	6.4895	0.483849	18.2063	0.952587	0.0366748	0.00887764	0.00211756	11.6503	2.21486	51.9505	45.2985	15.9395	142.708	101.695	5.97043	3.34375	1.32812	11.7922	8.07153	5.29688	2.23438	15.8297	141.888	5.88208	0.553225	17.8003	0.9246	0.0589761	0.0137376	0.00217795
20	32.8	33.5623	19.546	3.83066	71.579	65.6694	24.4694	176.386	278.736	9.8405	4.3125	1.36406	20.2344	7.01355	4.48438	2.19219	13.8625	142.343	6.72918	0.454127	18.5144	0.96171	0.0287756	0.00752803	0.00211373	20.9187	4.13285	69.148	68.9692	26.9188	163.965	92.9121	9.9841	4.29688	1.39375	19.8859	6.22825	4.42188	2.17656	12.1969	139.722	5.42106	0.405052	18.4471	0.958374	0.0312567	0.00752296	0.0022536
20	32.8	33.5366	21.5907	4.75134	71.869	70.5468	30.0571	175.497	282.1	9.3708	4.57812	1.325	20.1562	6.54979	4.23438	2.14062	12.7844	139.227	7.02035	0.372125	18.5618	0.961071	0.0290601	0.00772181	0.00210928	19.9102	4.43448	62.8637	66.9037	29.5854	151.217	107.781	7.42996	4.39062	1.31406	14.9203	6.28568	4.46875	2.14062	12.4812	126.776	6.25769	0.343836	18.3093	0.957374	0.0327031	0.00815207	0.00205944
20	32.8	33.2697	20.4752	3.93188	69.413	68.6316	25.3889	167.648	283.176	9.9998	4.54688	1.32812	20.9984	6.39583	4.21875	2.14062	11.6766	132.475	6.15795	0.415684	18.5018	0.960833	0.029399	0.00771931	0.00218069	19.2417	4.19701	66.2691	63.7103	25.6814	163.378	78.174	8.96126	4.51562	1.32031	16.4984	6.43794	4.28125	2.15313	11.5266	137.455	5.09981	0.496769	18.3567	0.954768	0.034408	0.00863732	0.00242486
20	32.8	32.9068	17.0288	2.71574	64.6801	62.0396	16.6723	161.03	270.413	9.97578	4.04688	1.32656	20.4953	6.7879	4.29688	2.17656	14.2141	118.674	5.61809	0.420224	18.3042	0.958018	0.0319599	0.00811935	0.00201276	21.6194	3.55305	71.7642	73.3885	22.073	175.417	94.2519	13.2143	4.45312	1.30937	27.4844	6.05696	3.96875	2.17188	12.6141	128.169	5.80813	0.426711	18.5839	0.965589	0.0253273	0.00686052	0.0021362
20	32.8	32.2985	14.8661	2.47303	60.0477	55.6434	15.5953	152.273	272.683	10.0506	3.92188	1.29688	20.2937	7.12431	4.57812	2.17188	15.2031	106.406	5.53613	0.340591	18.1247	0.950499	0.0384898	0.00914754	0.00204659	10.6902	1.95199	54.5561	43.8596	13.6982	151.979	79.0552	6.45939	3.15625	1.26094	12.7047	8.30769	6.32812	2.1875	16.6859	96.0713	4.87031	0.344993	17.9419	0.945104	0.0429043	0.0111492	0.00183883
20	34.7	34.0208	17.8987	3.95821	63.3543	60.905	26.4565	156.375	282.577	7.2543	3.48438	1.21719	15.4719	7.82655	5.07812	2.23594	15.8938	117.911	5.60632	0.431973	18.3788	0.944326	0.0426458	0.0092148	0.00248555	16.4379	3.38171	65.6314	58.0866	22.4385	160.816	105.735	7.44448	3.42188	1.22188	16.3438	9.11542	5.45312	2.25312	19.1281	123.939	4.91398	0.497644	18.4669	0.946854	0.0426014	0.00840316	0.00214161
20	34.7	34.6766	19.6825	4.8286	63.7148	65.4515	34.0095	167.163	286.252	7.31243	3.51562	1.29531	16.4234	7.82401	4.98438	2.20156	15.2625	120.072	6.64488	0.384646	18.4429	0.948071	0.0410299	0.00885895	0.00204066	19.9515	4.85105	68.2567	67.3043	34.8463	192.244	117.13	7.91936	3.42188	1.29688	18.2203	7.68939	5.03125	2.18594	16.6812	122.173	6.29775	0.400594	18.5445	0.956367	0.0345545	0.00745365	0.00178426
20	34.7	36.0113	20.0143	4.81725	58.6307	67.334	34.6253	155.37	294.388	7.98617	3.64062	1.3	16.6875	6.85158	4.51562	2.20312	13.8578	118.464	7.00816	0.40002	18.3913	0.948895	0.0406947	0.00853308	0.00199351	20.2258	4.76727	60.526	68.5397	34.5015	161.266	178.715	8.32176	3.54688	1.32812	16.8578	7.00954	4.59375	2.14844	13.9297	118.436	6.20469	0.420427	18.4771	0.954966	0.0356077	0.00767141	0.00184754
20	34.7	34.6263	18.9238	4.058	59.3736	65.1373	26.6074	163.671	305.575	8.39216	3.60938	1.29688	16.7594	6.89083	4.51562	2.16562	13.6047	122.531	5.96088	0.430714	18.3023	0.935326	0.0493785	0.0117106	0.00258963	15.2867	3.22639	69.0713	55.3794	21.6144	176.585	99.0445	7.0306	3.10938	1.27969	12.2281	7.94641	5.59375	2.28281	15.9047	140.235	4.311	0.489618	18.31	0.934407	0.049818	0.0121707	0.00250229
20	34.7	34.2684	16.4897	3.39655	58.7915	59.1381	22.3069	159.055	304.789	8.90642	3.625	1.35781	18.85	7.09128	4.34375	2.17188	14.1344	113.884	5.62409	0.44122	18.2771	0.936594	0.0486977	0.0111787	0.00231228	14.4013	3.05014	73.3346	52.2859	20.7379	195.765	78.8732	7.48252	3.23438	1.32031	12.0781	7.38486	5.45312	2.19375	13.6469	141.334	3.99071	0.542932	18.4673	0.941321	0.0453615	0.0109427	0.00220415
20	34.7	34.8892	15.8872	3.297	63.939	55.7639	22.0522	164.458	292.41	8.57948	3.48438	1.30469	16.6141	7.55557	4.79688	2.2125	14.7281	108.608	5.35603	0.452401	18.3519	0.944299	0.0430936	0.00923282	0.00207992	15.7245	3.27264	66.5343	56.1467	21.6649	164.159	121.544	8.72632	3.48438	1.35938	17.2828	7.3954	4.90625	2.24688	14.2906	130.109	4.66641	0.541833	18.4411	0.94557	0.0426365	0.00971989	0.00207353
20	36.6	34.0242	14.8662	3.37669	63.5191	50.8691	23.5417	170.804	295.873	9.48028	5.23438	1.42188	21.9344	5.93156	4.14062	2.14062	10.7734	87.2741	6.25043	0.481978	18.2792	0.955125	0.0354115	0.00797243	0.00140793	14.3108	3.22441	55.9129	49.4412	22.9371	143.505	86.3178	7.3368	4.48438	1.35312	13.9094	5.64797	4.25	2.1375	10.6359	84.742	5.88322	0.460858	17.9385	0.93993	0.0481455	0.00991215	0.00191944
21	29.8	28.5682	16.8989	2.50398	88.7184	65.9057	15.0602	252.034	237.764	11.6465	5.14062	1.39375	23.7672	9.43798	4.67188	2.175	18.8797	378.424	6.07949	0.588047	18.8281	0.927447	0.0551918	0.0140285	0.00610686	10.4511	1.67889	69.926	43.324	11.1547	208.203	53.059	7.11923	4.25	1.34219	16.1969	12.6325	5.78125	2.525	27.9125	283.234	4.92634	0.575519	18.3668	0.919853	0.0621887	0.0128946	0.00406067
21	29.8	27.5463	20.0935	2.86295	100.352	78.0683	17.6806	279.834	238.398	12.8449	5.53125	1.43906	28.0141	8.58264	4.46875	2.14062	16.9172	484.353	6.28259	0.593543	19.0901	0.922169	0.0596496	0.0145188	0.00675141	15.3924	2.05927	82.6387	61.3376	12.4536	242.914	76.1272	10.1758	4.89062	1.40312	19.6625	11.1295	4.9375	2.11875	21.6641	401.176	5.99211	0.559923	18.7282	0.90749	0.0667968	0.0155492	0.00649127
21	29.8	27.4437	17.3685	2.20744	96.5035	68.9256	12.6588	276.323	204.842	14.5279	5.51562	1.41562	34.5812	11.8161	4.70312	2.20312	26.2375	482.612	6.104	0.60456	18.9977	0.916582	0.0640638	0.0148884	0.00669431	8.35039	1.37577	68.3612	34.5815	9.50127	209.641	69.6163	7.26984	3.6875	1.325	15.6438	18.2303	6.98438	2.40156	38.1766	278.114	4.9239	0.568632	18.3437	0.906332	0.0715585	0.013878	0.00457421
21	29.8	27.8878	16.887	2.12475	97.734	67.6049	12.7153	278.077	206.731	14.3985	4.98438	1.425	35.6969	11.3519	4.8125	2.14062	25.325	491.54	6.01367	0.589437	19.0111	0.915987	0.0643819	0.0148027	0.00654146	7.8893	1.36235	73.6707	32.3924	9.82454	236.793	45.0503	7.11569	3.76562	1.34375	16.3406	19.5318	6.54688	2.20938	44.2219	330.576	4.91188	0.587754	18.4634	0.901898	0.0782482	0.0159376	0.00437497
21	29.8	27.8045	12.8806	1.69414	90.7392	52.93	10.7913	262.221	210.618	14.2098	4.71875	1.42188	31.3016	11.8312	5.35938	2.17188	28.1281	450.174	6.06943	0.600175	18.8631	0.912805	0.0698561	0.0138309	0.00559264	6.89896	1.27202	60.5257	28.4013	9.33243	196.097	67.5378	6.15571	3.46875	1.25781	13.9734	16.0683	8.85938	2.38594	39.1625	237.55	4.52543	0.539373	18.1903	0.90647	0.0740713	0.0135651	0.00413199
21	29.8	28.294	10.2919	1.55144	78.3586	41.0063	10.2693	235.577	233.13	10.0489	4.60938	1.36875	20.0875	11.2218	5.53125	2.21094	24.4531	348.627	5.91037	0.562863	18.5694	0.912883	0.0703584	0.0135346	0.0040137	6.57568	1.24343	58.8739	25.1409	9.17236	192.047	56.0311	5.81148	3.1875	1.33125	13.5156	15.2985	8.67188	2.28594	37.5656	229.878	4.71831	0.566373	18.1627	0.912283	0.0704093	0.0134593	0.00375153
21	29.8	28.1286	12.515	1.78725	83.8641	48.4724	11.2784	242.628	240.902	9.60834	4.51562	1.42188	19.8313	9.99725	5.23438	2.20312	20.5016	350.204	6.12875	0.561986	18.7004	0.922579	0.0601259	0.0127473	0.0040024	8.39153	1.34953	71.5562	33.124	9.15558	222.76	67.1119	6.24711	3.82812	1.35781	13.1156	12.8911	7.26562	2.38594	26.4531	315.948	6.03356	0.617104	18.4456	0.91496	0.07002	0.0127807	0.00310295
21	29.8	27.8758	15.8701	2.06938	96.7622	61.6678	12.2849	267.854	221.982	14.5271	4.39062	1.41406	23.0266	10.2069	5.23438	2.23438	21.7141	378.472	6.02553	0.574854	19.0006	0.930609	0.052424	0.0131163	0.00539913	14.7191	2.05352	89.5457	56.5767	12.3123	250	81.1762	10.8595	4.45312	1.35469	20.8172	10.2343	4.875	2.24063	22.6406	305.003	4.90842	0.545354	18.8307	0.93512	0.0456204	0.0135886	0.00599869
21	29.8	27.8381	20.1618	2.85699	102.295	77.9435	16.4799	281.107	220.98	15.1864	4.67188	1.39688	32.2656	8.44744	4.73438	2.20312	16.65	465.394	6.01159	0.550509	19.172	0.924517	0.057178	0.0141423	0.00630116	20.3546	2.90196	101.985	80.004	16.4323	301.723	69.6512	15.5705	4.51562	1.37187	32.2641	8.77269	4.35938	2.20312	16.8062	584.015	6.21861	0.559074	19.1514	0.910038	0.0694889	0.0164693	0.00750432
21	29.8	27.4865	20.3169	2.98428	100.624	79.3483	16.9673	285.249	216.599	15.6701	4.54688	1.34219	32.8094	9.01356	4.70312	2.20312	17.2297	500.375	5.85886	0.562533	19.1446	0.919386	0.0612462	0.0148454	0.00621136	13.0511	2.00547	77.5059	50.7197	12.5791	248.852	80.2218	7.36278	3.51562	1.32031	15.5391	10.9345	5.57812	2.26875	24.9969	373.483	5.27122	0.58303	18.5799	0.907056	0.0696298	0.0167057	0.00422351
21	29.8	27.6823	18.4844	2.38587	100.01	72.3603	14.1982	291.619	208.962	15.4463	4.42188	1.37969	33.8937	10.5199	4.96875	2.20156	22.2094	533.662	5.78408	0.582563	19.1164	0.912985	0.0673797	0.0152138	0.00599568	20.3388	2.56944	108.164	78.6871	14.9966	298.223	51.614	16.043	3.65625	1.44375	22.1703	9.56246	4.9375	2.16094	18.8562	482.681	5.18732	0.586444	19.2391	0.92744	0.053613	0.0143995	0.00535284
21	31.8	29.7109	14.04	2.28213	75.219	54.1276	14.8749	209.459	226.01	11.4305	4.26562	1.35469	22.6156	9.55409	5.32812	2.22187	19.4219	335.408	5.93955	0.395982	18.5129	0.908859	0.0702205	0.0157182	0.004744	14.4523	2.30624	74.0509	54.7523	14.8394	202.733	112.72	10.7706	4.39062	1.38437	23.5531	9.56147	5.54688	2.22969	18.9688	318.857	5.06346	0.415278	18.5048	0.903741	0.0744063	0.015819	0.00487505
21	31.8	29.9768	15.5228	2.49095	77.3649	58.684	15.8306	214.363	221.603	13.0419	4.26562	1.35938	23.6125	9.59298	5.10938	2.19062	20.1906	340.89	5.0035	0.398262	18.5805	0.900907	0.0695131	0.0153198	0.00504502	14.829	2.48795	74.4012	55.892	15.7563	202.048	110.527	10.3824	4.125	1.39375	23.2578	9.30545	5.3125	2.1875	19.2422	302.338	5.01484	0.406379	18.5247	0.906051	0.0705124	0.0152884	0.00486407
21	31.8	29.5895	18.2865	2.74726	86.457	68.7002	16.512	232.776	218.146	14.2447	4.70312	1.37031	25.0906	9.97234	4.70312	2.16562	20.6781	350.83	4.9235	0.407402	18.8204	0.906514	0.0679974	0.0137829	0.00533255	16.2441	2.64054	77.5505	61.2096	16.3233	208.579	109.99	9.29147	4.23438	1.3875	21.8531	9.40692	4.79688	2.16094	18.5453	308.379	5.01249	0.401824	18.559	0.90758	0.0688311	0.0147815	0.0049311
21	31.8	29.9623	19.1658	2.81022	84.2375	71.886	17.1723	227.614	218.606	14.187	4.21875	1.34062	26.0672	9.2314	4.92188	2.14062	19.7031	364.958	4.59759	0.411796	18.8248	0.904478	0.0670286	0.0131135	0.00539761	15.2613	2.47899	73.5119	56.8399	15.8042	220.695	139.392	8.7493	3.76562	1.30156	18.9172	10.0588	6.29688	2.26562	20.9359	318.16	5.01109	0.38941	18.5647	0.904028	0.071251	0.0154555	0.00560457
21	31.8	30.4371	16.702	2.6284	76.2792	62.3509	16.1778	205.852	230.798	12.7347	3.98438	1.38906	20.0203	9.02139	5.40625	2.17188	18.6656	375.061	5.0162	0.421729	18.5688	0.901517	0.0716285	0.0141469	0.00530144	13.9709	2.38348	65.3657	52.4562	15.4056	186.693	160.878	7.26166	3.70312	1.32812	16.25	9.81518	6.35938	2.22969	20.8172	350.039	5.43361	0.363289	18.3142	0.905006	0.0758668	0.0159693	0.00548566
21	33.7	30.9246	22.5346	3.69	85.4165	82.013	22.3351	213.483	233.341	13.6923	5.14062	1.45312	28.0578	6.95162	4.15625	2.14062	13.3844	286.732	4.71684	0.448348	18.8965	0.927972	0.0457673	0.0179568	0.00920156	16.791	2.95898	66.3163	65.6825	18.7363	176.304	83.3761	7.41799	4.35938	1.37344	17.05	7.75518	4.70312	2.20781	16.2391	244.2	4.74843	0.438775	18.4282	0.926156	0.0486312	0.0186187	0.00751806
21	33.7	30.3138	19.6916	3.28016	78.3535	73.2725	20.8135	201.037	237.283	12.5825	5.10938	1.35156	26.7719	6.91608	4.45312	2.14062	13.4375	273.567	4.88231	0.432203	18.7027	0.926084	0.0470331	0.0181691	0.00796207	16.0749	2.83988	63.7876	63.6199	18.6391	170.733	84.3553	8.09271	4.07812	1.25937	15.7438	6.88296	4.5	2.13594	13.4906	253.716	5.062	0.433724	18.2693	0.920014	0.0522665	0.019271	0.00680082
21	35.2	33.4658	14.6128	2.82559	58.5562	53.7378	18.7135	149.013	270.098	10.1277	4.04688	1.35938	21.2859	6.36439	4.26562	2.14062	12.7156	174.491	5.09699	0.314126	18.2235	0.903874	0.0668736	0.0210125	0.0105445	11.1441	2.08485	54.2105	44.2794	14.6614	137.563	70.2836	8.10587	3.21875	1.33438	14.8812	8.11141	5.79688	2.24688	14.0969	183.693	4.88969	0.40551	17.916	0.887519	0.0681697	0.0263829	0.0139665
21	35.2	33.8041	13.541	2.66834	59.7119	50.7974	17.8314	160.585	272.732	10.2465	4.48438	1.42188	20.9062	6.30551	4.60938	2.1875	12.1547	158.791	5.27876	0.31756	18.2037	0.91128	0.0597178	0.021702	0.0092336	10.3698	2.0527	47.9205	42.0982	14.8773	131.418	95.5914	6.76252	3.42188	1.39062	14.3219	7.68715	5.5	2.33438	14.2203	150.813	4.49246	0.417494	17.706	0.884971	0.070765	0.0298404	0.0131744
21	35.2	33.5647	14.0017	2.73879	60.3017	52.1003	18.0821	164.821	265.813	10.5339	4.48438	1.41406	20.3906	6.30508	4.60938	2.15469	11.8297	150.035	5.71836	0.29415	18.3299	0.926786	0.0461728	0.0177288	0.00754209	10.8712	2.124	45.2954	42.9674	15.0671	125.329	87.3539	5.84055	3.59375	1.3625	12.9094	7.47484	5.375	2.38125	13.8906	151.554	5.09264	0.274182	17.9023	0.906287	0.0606807	0.0253043	0.0109419
21	35.2	33.9537	15.0307	3.25209	58.9408	54.4831	21.6362	158.014	267.245	10.3838	5.1875	1.42188	21.9531	5.94633	4.25	2.14062	10.8094	146.161	6.03559	0.286599	18.3032	0.924217	0.0478878	0.017968	0.008005	13.444	2.72096	60.3887	50.4056	18.3133	157.601	81.0496	7.74889	4.5625	1.42188	16.7422	6.91131	4.95312	2.26562	13.1766	141.017	4.18458	0.272345	18.2721	0.929252	0.0446563	0.0175327	0.00706995
21	35.2	33.6159	13.9507	2.81147	57.2081	51.1478	19.2216	152.439	272.126	10.6782	4.82812	1.42188	21.6875	6.13666	4.45312	2.18438	11.375	154.335	5.71045	0.379571	18.2464	0.923663	0.0484039	0.0178861	0.00901914	12.149	2.44024	55.6362	45.638	17.3988	155.403	92.348	7.20844	4.125	1.42188	14.3844	6.81575	5.25	2.21563	12.7484	139.834	5.10687	0.405831	18.1501	0.923824	0.0478807	0.0168015	0.00797916
21	35.2	34.1735	14.0303	2.79302	55.6862	51.013	19.0544	148.997	263.361	10.37	4.75	1.39844	22.875	6.58807	4.54688	2.17188	12.7	147.335	5.67463	0.388788	18.2735	0.929404	0.0428751	0.0172748	0.0104464	13.3378	2.62019	54.3394	49.3088	18.1368	141.169	129.185	9.55727	4.35938	1.48438	19.8094	6.66032	4.51562	2.15625	12.2531	152.537	5.16438	0.399655	18.213	0.923236	0.0479976	0.0182451	0.0104138
21	35.2	35.1371	18.7047	4.35482	67.6359	64.5008	30.261	178.549	290.155	9.72536	4.51562	1.35156	18.7219	5.77981	4.04688	2.14062	11.4625	151.174	5.68853	0.261377	18.478	0.929168	0.0365084	0.0183559	0.0125573	17.6857	4.03022	70.9225	61.8334	28.142	180.406	72.0053	7.39082	4.65625	1.37813	15.0484	6.19278	4.20312	2.125	11.0938	159.174	4.45469	0.368181	18.4328	0.908819	0.0408225	0.0224539	0.0169967
22	28	28.2386	15.3514	2.74614	88.6117	54.116	17.2622	253.099	236.5	11.0798	4.57812	1.32187	24.325	9.83317	5.64062	2.20469	20.4656	340.151	6.51729	0.556913	18.8267	0.919878	0.0661851	0.0104176	0.00230115	11.4604	2.08533	75.2251	42.3445	13.2075	242.966	81.5	6.55974	3.01562	1.28438	13.8125	12.4274	6.375	2.39375	28.4703	268.878	5.90909	0.568065	18.5777	0.919102	0.065886	0.0109335	0.00225846
22	28	28.3069	13.7598	2.32855	87.9732	49.6829	14.5182	257.661	237.132	10.8474	4.01562	1.29688	24.5219	11.4492	5.5	2.20312	25.6969	337.875	6.40124	0.574307	18.8125	0.924701	0.0635488	0.0101893	0.00219437	11.2839	2.10722	72.1145	41.0352	13.6292	234.535	60.5336	6.69523	3.34375	1.34531	14.4656	12.8171	6.35938	2.25	29.2359	220.411	5.97909	0.548624	18.4971	0.925269	0.0596489	0.0109404	0.00225601
22	28	28.1489	13.6759	2.25685	90.6022	50.1969	14.0951	267.45	239.052	10.2359	4.10938	1.29688	23.1719	10.8784	5.3125	2.20312	23.2328	346.745	6.40666	0.576362	18.8696	0.927747	0.0597099	0.0103294	0.0022429	9.70576	1.7505	69.0157	37.9422	11.6515	226.902	69.6608	5.45917	2.76562	1.28906	12.2672	11.7455	5.92188	2.22187	27.5922	212.829	5.97497	0.531395	18.465	0.932991	0.0533504	0.0102532	0.00227902
22	28	29.1984	11.4782	1.98239	80.6233	41.4544	12.6902	251.989	246.077	8.95212	3.82812	1.29688	18.8656	11.5838	5.5	2.20312	26.5797	279.185	6.70012	0.586638	18.6446	0.928028	0.0600927	0.0107757	0.002459	9.0834	1.70572	69.4521	33.0748	11.1168	222.251	88.7079	5.80325	3.21875	1.29375	12.1	12.9735	5.92188	2.25937	28.7422	156.876	6.09179	0.548878	18.3622	0.942319	0.0456097	0.0101045	0.00220263
22	28	29.9022	11.1614	1.96312	82.2418	40.3111	12.7055	242.503	239.695	9.10766	3.76562	1.29688	19.1922	12.0206	5.48438	2.20312	27.0344	239.701	6.44391	0.593735	18.6122	0.93298	0.0541559	0.0107298	0.00251104	7.87455	1.6124	60.6866	28.0227	11.3165	191.876	56.6643	5.49691	2.57812	1.1625	11.5797	14.9143	7.54688	2.39062	32.4984	120.409	5.52868	0.603018	18.0933	0.940578	0.0467887	0.00892851	0.00247083
22	28	29.9013	12.3425	2.10389	86.1987	46.1781	13.2927	254.95	228.034	10.2048	4.3125	1.26562	21.6891	12.3565	5.17188	2.20312	26.2937	288.38	6.50242	0.593627	18.718	0.931071	0.0562433	0.0112399	0.00248719	7.88305	1.62431	60.2034	28.0194	11.3365	183.912	49.6163	5.40625	2.57812	1.22812	11.2422	16.7217	7.54688	2.45312	36.025	108.468	5.16931	0.602695	18.0921	0.944176	0.0436224	0.00855662	0.0024927
22	28	28.8759	12.5469	2.11814	87.9322	46.6196	13.3712	254.333	227.14	10.2041	4.5625	1.30781	23.0781	12.3351	5.32812	2.20312	26.0484	299.067	6.33488	0.572497	18.7744	0.93015	0.0562879	0.011134	0.00243083	8.89418	1.75716	67.6699	31.2271	12.099	202.465	63.8202	7.6634	2.67188	1.1875	17.5906	15.5149	7.35938	2.33594	33.3	135.348	5.76644	0.58358	18.2845	0.940015	0.0445108	0.00938756	0.00253493
22	28	28.511	13.263	2.24025	89.9773	49.3947	13.7628	266.574	222.272	10.7327	5.10938	1.29688	22.9344	12.0607	5.14062	2.14062	24.4984	323.565	6.32628	0.554919	18.89	0.929102	0.0570211	0.0114197	0.0024575	10.7463	1.99135	75.6178	38.3664	13.4157	232.998	75.2613	9.35026	3.23438	1.225	21.5422	15.6346	6.39062	2.2125	30.4297	221.473	5.82904	0.566428	18.5961	0.931813	0.0553359	0.0110129	0.00252636
22	28	28.0856	13.2584	2.21271	86.665	49.4509	13.8615	270.897	221.643	10.5205	4.90625	1.31563	22.4516	12.3886	5.21875	2.20312	26.5078	323.432	6.63425	0.551016	18.8262	0.926685	0.0588798	0.0114608	0.00251789	10.3517	1.91566	75.1333	36.5541	12.6211	221.097	58.1686	8.73991	3.53125	1.25625	19.3578	15.7575	6.01562	2.20312	36.4937	217.246	6.52007	0.563562	18.5289	0.927738	0.057713	0.0111478	0.00258093
22	28	28.3501	10.9305	1.93333	78.2174	39.4001	12.4504	249.455	222.995	10.0568	4.32812	1.26562	21.4688	12.6478	5.67188	2.20938	29.6344	262.302	6.57024	0.5478	18.6536	0.92583	0.0596991	0.0112782	0.00263628	9.56946	1.83548	67.3773	34.2646	12.3655	208.909	58.7622	9.75938	3.09375	1.26562	19.7234	13.1318	7.14062	2.23438	27.4844	221.26	6.98576	0.557194	18.3893	0.921701	0.0627353	0.0113758	0.00308807
22	28	29.133	11.4355	1.99331	90.7392	43.7389	12.7566	280.862	206	11.8048	4.375	1.31094	26.3781	13.1866	5.32812	2.16875	31.0437	288.047	6.78623	0.57826	18.8982	0.931139	0.0562489	0.0102269	0.00238518	7.25036	1.52584	50.3601	26.3921	11.2097	171.911	49	5.07053	2.9375	1.22812	11.3156	16.6748	8.65625	2.48125	34.6	146.415	6.37198	0.542949	17.9708	0.927333	0.0582284	0.0109105	0.00319122
22	31.1	29.0123	18.7942	2.75296	102.505	70.2812	16.5484	294.765	235.818	11.4083	4.70312	1.42188	24.7312	8.82174	5.23438	2.23906	17.4578	595.134	5.58183	0.496415	19.0991	0.88129	0.0883244	0.0210871	0.00424779	14.0101	2.21731	85.52	49.3569	14.0138	263.627	62.5744	8.12557	4.1875	1.39375	16.9438	10.6763	6.45312	2.37031	21.775	519.558	4.48128	0.515669	18.7261	0.868035	0.10539	0.0213778	0.00424963
22	31.1	28.7489	16.8859	2.50837	97.2595	63.823	15.7407	292.443	254.223	11.4898	4.6875	1.39688	21.7406	8.28997	4.95312	2.20312	16.1484	637.343	5.63326	0.508622	19.0208	0.875229	0.093794	0.0228257	0.00455213	12.8006	2.16033	87.1682	45.7382	13.7319	269.277	64.5647	6.22353	4	1.33438	11.6562	10.3431	5.90625	2.42031	19.3516	479.233	5.08127	0.549813	18.7718	0.879106	0.0956814	0.0214529	0.00389063
22	31.1	28.4949	16.4562	2.42864	98.3122	62.6632	15.1778	293.926	256.86	11.1919	4.5625	1.375	22.125	8.10372	4.75	2.15313	15.7281	634.232	5.82952	0.522308	19.0365	0.878499	0.093579	0.0237257	0.00500966	12.0002	2.03042	84.0507	43.8607	13.2491	253.461	66.2216	6.05616	3.85938	1.32812	11.3594	10.2698	6.09375	2.37344	21.1375	441.068	5.32198	0.552825	18.6816	0.881803	0.0932095	0.020966	0.00400094
22	31.1	28.6359	15.8462	2.21901	98.3547	61.2245	14.0067	300.543	253.204	10.9042	4.46875	1.42188	21.8016	8.71662	4.85938	2.19687	16.7094	618.471	5.76317	0.538055	19.0484	0.874238	0.0947766	0.0243066	0.00520918	12.6636	1.87826	86.4961	47.2338	12.7241	276.589	92.7581	6.38328	3.89062	1.3625	13.425	9.93	5.26562	2.22344	18.7406	536.038	4.91069	0.518364	18.7712	0.867491	0.103358	0.0234626	0.00490572
22	31.1	28.6436	16.565	2.2024	100.337	65.1509	13.8543	302.144	251.619	11.1562	4.39062	1.39062	21.9469	8.17561	4.82812	2.15469	16.0969	650.795	5.65321	0.550582	19.086	0.871955	0.0965849	0.0240122	0.00533463	13.8837	1.92902	88.4193	57.5599	13.4266	282.789	69.8106	8.21181	3.84375	1.28438	16.8859	9.39627	5.09375	2.14375	14.9875	664.775	5.05932	0.530882	18.8468	0.840768	0.124757	0.0296336	0.00567136
22	31.1	28.477	17.0032	2.22512	101.891	66.1682	13.9199	303.859	248.746	11.3905	4.29688	1.45156	22.6766	8.51383	4.875	2.17188	16.5391	628.122	5.51257	0.550054	19.1093	0.876472	0.0935694	0.0232457	0.00558205	13.2107	1.79055	89.4341	52.6419	12.583	285.2	64.3222	6.31282	3.65625	1.33125	13.2562	9.86255	5.26562	2.14844	17.1328	595.852	4.88532	0.565748	18.8504	0.858732	0.108618	0.0260506	0.00544322
22	33.2	32.1363	20.2092	3.81629	78.3465	80.8782	26.8299	224.854	211.259	17.1356	5.64062	1.48438	31.4531	6.16671	4.14062	2.13437	11.6266	408.292	4.95395	0.38216	18.7485	0.883377	0.0700108	0.0304383	0.0122966	22.7139	4.05907	85.7087	91.3239	26.9704	230.533	82.5139	21.923	5.9375	1.53125	41.9234	6.52089	4.10938	2.14531	11.8656	437.742	5.23678	0.403018	18.9145	0.890879	0.0630885	0.0294236	0.0113712
22	33.2	32.3188	20.0034	3.43338	82.6252	80.2402	23.7217	227.518	216.503	16.9697	5.32812	1.48438	32.5422	6.47293	4.23438	2.14062	12.1937	385.671	4.85723	0.387746	18.8572	0.894089	0.0652517	0.0262822	0.0115425	13.9538	2.4721	67.4442	56.5934	17.7964	198.086	85.4193	8.20647	4.10938	1.42188	16.2937	7.68242	5.26562	2.20312	14.4125	341.381	4.15925	0.405822	18.3189	0.87714	0.0780032	0.0272847	0.0107479
22	33.2	31.4797	20.6203	3.18853	87.1685	81.848	20.2215	228.1	206.411	17.0493	5.45312	1.45781	32.2125	6.93755	4.42188	2.1625	14.1094	393.794	4.80615	0.390235	18.8737	0.891962	0.0676299	0.0247483	0.0113618	13.0025	2.23338	70.4437	52.9654	15.6636	209.961	73.8295	7.46475	3.90625	1.33125	13.8703	8.06744	5.5625	2.32812	15.6266	376.335	4.15215	0.419199	18.4235	0.882627	0.0815565	0.0308002	0.0096778
22	33.2	31.7773	19.2329	3.07933	78.1867	78.243	19.8489	212.988	221.879	15.7792	5.26562	1.45312	28.8	6.86174	4.20312	2.14062	13.3891	380.153	5.0514	0.387455	18.6517	0.885247	0.0780674	0.0263429	0.0121725	13.0959	2.18974	71.4167	53.8356	14.965	212.89	80.6834	7.18249	3.95312	1.37656	15.0219	8.08818	5.39062	2.25625	15.5281	375.934	4.30197	0.434019	18.422	0.872296	0.0826721	0.0297075	0.00978648
22	33.2	32.0734	16.7796	2.75724	74.8432	66.257	18.8241	208.302	244.244	11.6608	4.90625	1.45312	24.3313	6.97454	4.5625	2.14062	13.7734	338.558	4.89634	0.365685	18.5672	0.882957	0.0783446	0.0261386	0.0118725	13.7596	2.34307	67.4249	54.0216	15.8526	199.853	87.8239	8.93553	4.3125	1.44375	17.4328	7.77053	4.85938	2.14062	14.2094	329.207	4.72614	0.360704	18.3418	0.879262	0.0841274	0.0254099	0.0100262
22	33.2	32.5284	18.502	3.06023	74.2193	71.862	19.6794	205.978	239.207	12.3863	5.23438	1.48438	27.625	6.98416	4.5	2.14062	12.9156	340.562	4.99999	0.370539	18.5774	0.880589	0.0794288	0.0273691	0.0125623	15.9827	2.80676	67.3827	61.1204	17.72	182.677	70.6384	10.9168	4.54688	1.51875	24.8469	7.7779	4.60938	2.14688	14.7516	339.263	4.50984	0.393752	18.3638	0.869919	0.0898489	0.0298366	0.0136359
22	35.3	32.7149	11.6371	2.06077	50.0608	42.2868	12.8164	139.515	291.521	8.07246	3.89062	1.35469	17.0953	7.30293	4.73438	2.20312	14.7438	123.4	5.85937	0.517846	17.9822	0.930714	0.0555561	0.00911651	0.00151383	10.3033	1.70645	48.7041	36.6801	11.2358	122.416	75.3369	7.22109	3.67188	1.38437	15.7656	7.68962	5.3125	2.2625	14.8297	117.168	4.61603	0.403282	17.8139	0.923983	0.0620922	0.0104283	0.00145863
22	35.3	33.3431	13.4291	2.54326	55.0861	45.4839	16.5017	151.081	296.736	7.97823	3.85938	1.35938	16.4641	7.23778	4.75	2.14062	14.3359	101.612	5.92969	0.542435	18.061	0.946871	0.0443019	0.00698676	0.00138075	10.0212	1.77257	42.7496	36.8853	11.1932	115.581	77.9516	5.99134	3.35938	1.3625	13.3172	7.78086	5.26562	2.29688	15.8688	83.9426	5.12132	0.536735	17.478	0.923041	0.0617231	0.0130319	0.00200199
22	35.3	34.3924	13.6063	2.58293	51.8637	45.811	16.7903	141.467	305.113	7.70531	4.1875	1.36875	16.0688	6.91199	4.5625	2.17188	13.3063	94.5658	6.04272	0.527375	18.0129	0.950122	0.0409084	0.00732871	0.00139813	12.6751	2.28182	50.3811	43.7889	14.8793	129.79	122.45	6.76099	3.90625	1.34531	14.0531	7.0491	4.64062	2.17188	13.7969	87.2675	5.44608	0.560433	18.0952	0.950076	0.0398843	0.00818683	0.0013697
22	35.3	34.7952	14.0015	2.86483	52.2965	47.0948	19.2553	137.63	302.872	7.1951	3.89062	1.39062	15.2891	6.93888	4.60938	2.20312	13.6188	93.8	6.15562	0.525033	18.0515	0.952389	0.0386093	0.00686884	0.00145991	11.6367	2.15822	39.2341	41.5971	13.6805	95.6359	91.0664	5.86444	3.45312	1.39062	11.9656	7.71527	4.78125	2.26562	15.2656	85.816	5.02223	0.553323	17.719	0.925631	0.058237	0.0137499	0.00246479
22	35.3	34.0009	12.7288	2.36949	50.5602	44.4876	15.9781	133.536	297.938	7.61324	3.8125	1.39688	15.9344	7.14316	4.82812	2.20312	13.5422	91.0162	5.65281	0.528119	18.0145	0.953567	0.037161	0.00729336	0.00147797	9.77997	1.65119	40.2727	36.9142	10.4128	112.337	97.4421	5.87077	3.14062	1.25625	13.5125	8.4692	6.82812	2.35938	15.6547	76.2337	4.8857	0.517455	17.74	0.950583	0.0381146	0.00934443	0.0015408
23	26.3	28.1692	17.8696	2.36113	88.1243	72.2351	15.0019	243.727	215.412	13.1481	4.96875	1.41406	28.7688	9.15308	4.78125	2.15313	18.5406	295.805	6.01188	0.604882	18.8539	0.919877	0.0596339	0.0140827	0.00579958	13.6085	1.91342	83.4399	54.9344	13.4968	251.929	52.5646	8.26327	3.48438	1.32812	16.3969	11.5643	5.46875	2.25625	22.8594	293.699	5.49294	0.593296	18.825	0.922142	0.0591787	0.0126878	0.00441441
23	26.3	28.654	15.457	2.22895	86.6111	63.2892	14.3089	241.055	223.12	13.1466	4.92188	1.40625	27.1719	8.9493	4.875	2.20312	17.775	269.309	6.35705	0.637381	18.7351	0.921267	0.0589378	0.0143713	0.00540519	9.94693	1.74794	66.7741	41.2982	13.2987	196.577	59.6657	7.00761	3.5	1.32812	13.6281	11.203	5.78125	2.44531	22.9734	204.154	5.78576	0.628796	18.2873	0.907344	0.0702023	0.014027	0.00469425
23	26.3	28.3881	13.638	2.07561	80.6191	55.5912	13.8176	228.78	238.53	12.9294	4.60938	1.35938	23.4469	8.91924	5.23438	2.18906	17.1516	262.294	6.21499	0.639428	18.5987	0.914103	0.0641691	0.016815	0.00698105	11.588	1.99181	76.4835	47.2682	13.6159	216.658	60.1336	9.46753	4.23438	1.30937	22.625	9.51211	5.45312	2.20312	19.2781	226.954	5.86422	0.644448	18.4479	0.908431	0.0628022	0.0187588	0.00871653
23	26.3	28.7661	17.9212	2.50052	93.7449	72.6068	15.2771	244.829	219.366	15.1789	4.64062	1.43281	33.6531	8.71408	4.73438	2.14062	18.1844	323.055	6.29986	0.626312	18.887	0.916415	0.0635562	0.0161807	0.00687468	11.015	1.99533	68.6219	43.4888	14.1985	199.93	61.6027	7.37778	3.65625	1.35156	14.3719	9.85129	5.39062	2.21875	22.7266	222.135	6.26117	0.640338	18.2694	0.887794	0.0724162	0.0248331	0.014777
23	26.3	28.3878	20.5702	2.98287	99.0967	79.9936	18.091	254.693	218.298	17.1601	4.79688	1.41094	39.8047	7.59395	4.42188	2.14062	14.7656	371.842	6.81973	0.611423	19.0149	0.908784	0.0682691	0.0171231	0.00763434	13.7377	2.18487	81.6435	58.6531	14.7527	227.895	75.2751	9.28107	3.84375	1.39062	20.7859	8.78841	4.95312	2.25469	17.0172	303.873	6.55116	0.604221	18.5929	0.894398	0.0747623	0.0225156	0.0119785
23	26.3	27.5646	18.2735	2.49077	95.1568	73.8079	15.1182	246.485	213.161	16.4532	4.79688	1.35938	38.4438	8.61748	4.48438	2.14062	17.3641	360.721	6.87547	0.623641	18.9228	0.905923	0.0710259	0.016922	0.00694546	10.8613	1.80811	72.8607	43.066	12.9134	226.676	88.2736	8.1547	3.51562	1.225	17.3344	11.3364	6.42188	2.26875	23.8047	259.233	5.91688	0.655127	18.3819	0.900494	0.0709788	0.019966	0.00945928
23	26.3	27.0546	17.8474	2.40045	95.7879	72.5975	14.654	250.538	203.631	16.2349	4.65625	1.33281	34.4594	9.40819	5.04688	2.17188	18.2766	343.999	6.57734	0.622333	18.9144	0.911811	0.0684086	0.0156224	0.00590659	10.0147	1.70285	76.5867	39.8566	12.2755	243.293	58.1803	7.51122	3.35938	1.24844	15.7094	12.8123	7.85938	2.39062	25.2734	268.934	5.99963	0.688263	18.4723	0.916005	0.0685239	0.0139118	0.00344997
23	26.3	27.3667	17.7632	2.40521	97.4644	72.0986	14.6761	263.875	203.631	17.3614	4.75	1.35938	38.3531	9.43842	4.98438	2.20312	18.3625	333.22	6.33135	0.640641	18.9549	0.916362	0.0645105	0.0154385	0.00625136	9.18362	1.61014	75.2222	35.892	11.6819	231.428	56.1741	6.5324	3.29688	1.31406	15.1922	12.4714	8.53125	2.45938	24.8125	254.322	5.95467	0.660627	18.4166	0.917816	0.065366	0.0149977	0.00361076
23	26.3	27.1269	18.1114	2.46532	97.5179	73.1098	14.9075	266.38	197.33	16.998	5.375	1.40469	37.3234	9.47754	5.29688	2.20156	18.65	340.442	6.2541	0.644197	18.9452	0.917229	0.0658476	0.0146944	0.00548248	13.3917	1.95833	86.1199	54.701	12.9415	237.889	73.1222	10.807	3.90625	1.38437	25.7375	10.8116	6.23438	2.30313	19.9391	294.528	5.79776	0.635367	18.6446	0.90435	0.070903	0.0163955	0.00537022
23	26.3	27.537	20.9231	3.04681	100.722	83.155	18.573	267.696	210.469	16.0488	5.5625	1.43594	35.8156	8.42795	4.92188	2.17188	17.1609	356.324	6.34834	0.630372	19.0491	0.915671	0.0669445	0.0148885	0.00597113	13.7816	2.10716	81.9926	54.8087	13.8651	229.076	81.6819	9.58692	4.14062	1.37187	20.3375	11.2247	6.46875	2.32187	21.6859	283.479	6.25822	0.64794	18.5233	0.894403	0.0772394	0.017884	0.00721408
23	28.6	33.6343	17.2952	3.15613	60.2894	61.7439	21.0315	150.969	286.471	8.11671	3.82812	1.32812	17.3375	7.3539	4.42188	2.17188	15.3531	132.533	6.33647	0.445481	18.2054	0.94286	0.0445609	0.00888808	0.00389394	17.1417	3.11409	59.973	60.4006	19.2443	142.477	70.6946	6.72159	4.03125	1.23594	13.9766	7.60469	4.10938	2.25469	15.2703	113.116	4.70988	0.404759	18.1523	0.94868	0.0393798	0.00860619	0.00383075
23	28.6	32.6703	16.8979	2.8497	65.2792	61.5131	18.432	169.951	284.173	8.80057	4.04688	1.31094	19.1016	7.40277	4.625	2.20625	15.0656	141.547	5.70908	0.449649	18.3716	0.94354	0.0436822	0.00857817	0.00367349	17.0405	3.14118	56.7393	59.9413	20.1165	139.609	80.5069	6.86604	3.96875	1.25156	13.3406	7.62635	4.75	2.26562	13.875	115.89	5.26797	0.457906	18.1362	0.949819	0.0365591	0.00888286	0.00374153
23	28.6	31.3896	17.7891	2.96098	71.8404	64.7732	18.7042	189.589	268.895	9.98314	4.42188	1.32812	23.3922	7.58772	4.48438	2.20312	14.9172	166.042	5.69907	0.452047	18.5556	0.946841	0.0407632	0.00854576	0.00328101	16.9799	2.6413	64.734	62.4876	16.381	169.361	77.4505	9.15631	3.82812	1.28125	16.2125	8.52855	4.90625	2.2	16.2344	148.665	5.30998	0.482025	18.5179	0.951512	0.0371431	0.00786226	0.00314479
23	30.8	31.2474	19.7885	3.4062	73.3748	72.6222	21.9234	187.99	243.998	12.1961	5.32812	1.41875	26.4672	6.60137	4.0625	2.14531	12.5781	250.632	6.61639	0.513651	18.5751	0.895461	0.0714654	0.0217015	0.00910555	15.6957	2.44682	64.9629	61.279	16.6138	179.256	88.5667	8.86389	4.23438	1.37344	19.1391	7.70879	5.14062	2.20312	13.6719	263.807	5.55898	0.555912	18.3672	0.877452	0.0864292	0.025835	0.00969036
23	30.8	31.5287	21.131	4.14897	80.8251	81.3913	26.4346	219.549	250.143	11.5419	5.32812	1.42188	24.5094	5.81369	4.01562	2.14062	11.2094	294.155	6.11569	0.470078	18.8136	0.906701	0.062408	0.0195587	0.0100739	19.8076	3.4764	77.776	78.3947	22.0242	210.848	132.21	10.8738	4.75	1.37187	23.5641	6.0873	4.17188	2.19687	11.6234	290.799	5.74202	0.457231	18.683	0.903663	0.064128	0.0206874	0.00886755
23	30.8	31.0549	20.6467	4.08341	78.0559	80.2201	26.139	217.273	250.351	12.2448	5.46875	1.42188	25.5344	5.57313	3.89062	2.14062	10.8812	302.759	6.68048	0.454307	18.733	0.899224	0.07176	0.0197445	0.0100407	18.411	3.39884	73.2769	72.452	22.2783	210.076	67.9202	11.3225	4.28125	1.42188	25.0094	6.48106	4.70312	2.15625	11.5766	291.553	6.14531	0.471697	18.5315	0.90176	0.0699603	0.0213192	0.0106148
23	30.8	31.2256	21.3878	4.19847	79.2538	80.9341	28.1419	219.587	255.112	12.1147	5.8125	1.45312	25.7109	5.47411	3.79688	2.12031	10.6719	310.333	6.24237	0.463212	18.7461	0.897644	0.0727418	0.019343	0.0104294	20.0796	4.075	76.5642	78.2867	26.9436	203.924	61.7468	10.3748	5.1875	1.38906	22.4062	5.88982	4.10938	2.15625	10.9906	354.905	6.44379	0.40481	18.608	0.907183	0.0671642	0.0184187	0.0116151
23	32.8	35.0474	16.8966	3.39894	55.3423	60.7018	23.6921	137.876	294.939	9.82217	4.46875	1.42188	20.5297	5.9672	3.98438	2.14062	11.8781	120.54	6.01032	0.389566	18.0795	0.909633	0.0506052	0.0270531	0.0109176	15.1273	2.83443	54.4926	56.2894	17.8528	140.964	94.783	6.68638	4.20312	1.41562	12.0391	6.90953	4.6875	2.23438	13.9375	123.503	5.15719	0.465366	17.9157	0.90902	0.0515604	0.0293492	0.0109718
23	32.8	34.462	16.2228	3.29905	57.4775	58.9265	22.7456	143.241	293.013	9.75565	4.76562	1.42188	20.7406	5.89012	3.98438	2.10938	10.8594	126.616	5.82871	0.411051	18.1586	0.913977	0.0462467	0.0262059	0.010122	13.9298	2.60821	52.8312	53.3978	16.9388	140.625	74.7319	6.11682	4.01562	1.44687	11.6953	6.97621	4.79688	2.09219	13.9891	125.094	5.03214	0.513917	17.8551	0.900847	0.0558179	0.0300138	0.0102878
23	32.8	34.061	16.7039	3.3086	58.8792	60.0357	22.6075	149.307	299.247	8.88652	4.79688	1.425	19.5141	5.8935	4.01562	2.14062	11.7922	132.65	6.47617	0.452547	18.217	0.919018	0.0469107	0.0245671	0.0101464	15.4842	2.80399	60.9093	57.5966	17.4644	152.322	73.1492	7.48189	4.09375	1.4125	12.5891	6.83715	4.60938	2.10312	13.4656	127.981	5.06303	0.54424	18.0777	0.913858	0.0478349	0.0261856	0.00941111
23	32.8	34.0744	17.1616	3.44227	60.2806	62.0004	23.5199	155.267	288.786	8.79788	4.64062	1.42188	20.7766	5.91564	4.04688	2.07812	11.4984	144.749	6.21121	0.433098	18.2475	0.91653	0.0523779	0.0251931	0.0102842	15.4946	2.83745	60.0522	59.6167	17.4764	158.117	84.577	7.68144	4.15625	1.37344	16.1625	6.89533	4.42188	2.18281	13.675	137.748	4.65083	0.489967	18.1142	0.908584	0.0557118	0.0282243	0.00981033
23	32.8	34.7698	19.1562	4.35014	62.2899	66.1197	31.143	157.272	272.35	10.1794	4.85938	1.35938	21.2484	5.53935	3.98438	2.12656	10.1953	152.303	6.51716	0.408705	18.3561	0.919077	0.0491094	0.0236941	0.0107146	18.683	4.15549	58.7746	64.6824	30.0579	160.451	150.662	9.04402	4.51562	1.35938	16.9109	5.41616	4.07812	2.14062	9.775	150.652	6.11422	0.387868	18.2831	0.912656	0.0537104	0.0254746	0.0111538
23	32.8	33.9629	20.1082	4.71949	61.2568	69.178	33.9292	154.143	260.636	10.9895	5.70312	1.34688	22.1203	5.44724	3.84375	2.13281	9.67188	149.935	6.49294	0.398764	18.3234	0.913465	0.0499157	0.0253106	0.0117221	20.4052	4.83891	62.6488	70.1743	35.4246	167.454	143.881	10.1996	5.51562	1.29688	20.125	5.27196	3.875	2.10938	9.18125	152.646	6.64794	0.402402	18.373	0.911825	0.0519996	0.0246728	0.0116669
23	32.8	33.8481	19.9155	4.54123	59.5478	70.5205	32.7995	154.559	252.164	11.5334	5.85938	1.41562	23.2922	5.29278	3.76562	2.14062	9.79375	158.695	6.31708	0.399981	18.3028	0.907626	0.0517631	0.0272342	0.011665	21.1952	4.91405	64.0508	73.3348	36.2229	172.556	100.159	11.5843	5.98438	1.42813	25.7781	5.01724	3.60938	2.10938	8.96094	165.119	5.84319	0.401794	18.4383	0.914742	0.0492229	0.0240918	0.0119433
23	32.8	33.5696	18.3734	3.58867	59.9333	67.1382	24.3064	153.974	256.458	11.6267	5.14062	1.42188	24.75	5.7537	4.07812	2.10938	11.1625	145.944	6.15751	0.431743	18.2175	0.907958	0.0503529	0.0290826	0.0112725	18.1327	3.46451	60.5734	67.8787	23.2415	154.198	108.964	11.8893	4.84375	1.42188	25.9906	5.73697	4.04688	2.07812	11.0859	143.685	5.12428	0.436162	18.2716	0.914912	0.0469666	0.0272127	0.0103375
24	29.1	30.8208	21.0819	3.59434	99.5335	81.4253	22.5811	280.452	227.054	13.8554	5.48438	1.48438	31.6344	7.28806	4.42188	2.17188	14.3078	493.577	5.73155	0.428608	19.1018	0.903147	0.0681963	0.021324	0.00646831	15.5216	2.88919	84.7693	59.8759	19.2414	258.263	79.021	7.57264	4.17188	1.4875	16.2516	9.14002	5.23438	2.25937	17.5734	430.151	5.17596	0.484392	18.8367	0.89603	0.0733436	0.0225884	0.00679095
24	29.1	30.385	17.3319	2.8348	91.3684	68.4983	18.248	267.134	235.194	12.9085	5.23438	1.4125	28.5344	7.89379	4.64062	2.14062	16.2969	506.811	5.54351	0.473862	18.9429	0.897944	0.0719822	0.021815	0.00678538	14.5127	2.56105	84.3967	56.3563	16.5853	259.652	105.218	8.93551	4.53125	1.30625	20.175	9.08525	4.92188	2.21719	17.7719	490.218	4.92245	0.494569	18.8159	0.890315	0.0776108	0.0226702	0.00690644
24	29.1	30.4629	15.3031	2.62403	89.48	60.8842	17.5931	278.885	240.281	12.0501	5	1.32812	24.9125	7.91389	4.65625	2.16406	16.8281	526.556	5.37058	0.505203	18.8923	0.894339	0.0740542	0.0220814	0.0072766	12.5221	2.2713	81.8607	49.8836	16.1135	255.317	59.2764	8.7073	4.10938	1.29688	19.3703	9.21365	4.90625	2.21406	18.2125	527.17	4.52732	0.514304	18.779	0.887024	0.0809815	0.0232068	0.00731976
24	29.1	30.5017	15.6533	2.62185	88.8463	63.8271	18.3552	276.656	226.966	12.6106	5.34375	1.37969	25.9453	7.83914	4.51562	2.17188	17.0344	544.369	5.68613	0.4809	18.8657	0.886016	0.0807069	0.023818	0.00822506	12.4511	2.21204	86.5562	51.8176	16.4509	269.658	69.4119	9.11148	4.3125	1.2625	19.6703	9.44546	5.32812	2.18281	18.1719	561.11	4.49282	0.494944	18.8102	0.891804	0.07672	0.0228058	0.00743991
24	29.1	30.3908	16.2293	2.68212	96.1905	64.3883	18.9547	283.064	228.655	11.5606	4.95312	1.35938	24.9062	7.76775	4.46875	2.10938	17.1375	579.081	5.93586	0.454228	19.0105	0.883084	0.0837104	0.0234744	0.00834621	13.9283	2.42109	93.5923	56.6859	17.4255	288.276	99.1615	9.48805	4.125	1.29531	21.2188	9.01012	4.95312	2.14062	17.95	569.751	5.13441	0.507388	18.9315	0.892272	0.0764915	0.0212275	0.00777628
24	29.1	31.5675	19.1466	3.31956	102.795	76.9633	22.9211	287.61	221.978	14.7726	5.1875	1.45312	25.275	7.06739	4.09375	2.14062	14.6719	574.889	6.20461	0.421536	19.1566	0.897792	0.0703733	0.0228678	0.00967349	18.7635	3.01439	99.297	76.3197	20.4898	283.324	108.589	14.563	4.39062	1.39844	25.9969	8.22667	4.71875	2.17031	18.8406	517.995	5.16112	0.465564	19.0855	0.909155	0.0597174	0.0212931	0.00966911
24	29.1	32.2354	20.5635	3.92464	104.994	80.8548	29.2702	286.825	223.641	14.4077	5.07812	1.41562	27.8656	6.36271	3.89062	2.14062	12.6813	552.614	6.33406	0.386337	19.175	0.89407	0.0725298	0.02408	0.0103203	22.5596	4.19884	106.772	85.8182	31.9524	295.654	91.2698	16.3731	4.57812	1.35938	39.2313	6.16595	4.20312	2.11094	12.1188	520.015	5.72763	0.374005	19.2091	0.894794	0.0667369	0.0221429	0.0112774
24	29.1	32.3607	20.8973	4.00598	101.704	78.8444	28.9941	292.664	222.234	14.0228	5.10938	1.40781	28.6578	6.86733	4.09375	2.14062	14.2656	505.259	5.64901	0.401865	19.1418	0.89846	0.06347	0.0224691	0.0102729	21.4869	3.98481	105.776	83.0121	28.9137	296.14	137.262	15.5544	5.35938	1.37813	31.2969	7.22604	4.3125	2.12812	14.5656	468.279	5.30757	0.458155	19.2338	0.89851	0.0628899	0.022236	0.0116087
24	29.1	33.1701	20.0556	3.64703	100.378	77.1458	28.6101	294.703	222.105	14.638	5.01562	1.42188	29.5156	7.86738	4.45312	2.12812	17.7688	496.438	5.26196	0.448051	19.1275	0.894484	0.068136	0.0224099	0.0105814	18.2192	3.47091	97.9675	70.3638	28.0168	269.917	68.3399	10.9498	5.01562	1.46094	27.2953	7.79628	4.60938	2.12031	15.8422	402.934	4.05787	0.38475	19.0016	0.894638	0.0676239	0.0251459	0.0111119
24	31	33.1148	14.7756	2.75985	65.1993	58.562	18.33	188.257	245.338	11.325	5.85938	1.36094	24.2734	6.91765	4.42188	2.14062	13.2156	226.779	5.00864	0.432152	18.2846	0.897619	0.0565319	0.0293446	0.0144659	11.9942	2.19841	62.6501	48.7908	14.1983	187.6	86.7143	8.76364	4.8125	1.35938	15.2562	8.82647	5.125	2.21563	19.2906	236.606	3.8577	0.451975	18.2242	0.898469	0.0556691	0.0305608	0.0139938
24	31	32.7053	14.3049	2.64607	68.6068	56.8673	17.0913	200.51	238.885	10.6832	5.5625	1.41875	23.6406	7.45032	4.57812	2.14062	14.5422	233.384	4.69446	0.454541	18.3847	0.901951	0.0540359	0.0306717	0.0130605	10.722	1.99945	65.2951	45.1125	13.6685	190.739	71.7702	7.84425	4.625	1.29844	15.2297	9.43378	5.76562	2.23594	21.0172	253.182	3.79394	0.446619	18.2744	0.898463	0.0566998	0.0299293	0.0140495
24	31	32.338	16.0152	2.79932	75.2468	63.3761	17.4188	214.302	222.632	12.529	5.70312	1.39062	25.8922	7.63354	4.67188	2.16094	14.7937	238.405	4.76781	0.445565	18.5188	0.905991	0.0508337	0.0309504	0.0137396	10.7228	1.99804	65.2946	45.1125	13.6685	190.739	74.0357	7.46919	4.32812	1.26094	14.5641	9.67253	6.01562	2.33281	21.2797	253.182	3.7819	0.446621	18.2744	0.898463	0.0566998	0.0299293	0.0140495
25	28.6	28.4411	16.6773	2.27334	83.5533	66.088	14.0913	256.443	230.256	13.6373	4.71875	1.40938	31.2359	8.45634	4.875	2.14062	17.6016	369.252	6.28822	0.524557	18.7987	0.882927	0.0863263	0.0226824	0.00593439	9.00886	1.54936	71.5615	38.3758	11.3536	214.027	61.0679	7.97518	3.29688	1.35781	15.5125	11.9147	7.14062	2.3375	24.8469	273.838	4.87385	0.56009	18.3796	0.883492	0.0896954	0.0208516	0.00443592
25	28.6	28.3055	13.7612	2.05902	75.0822	54.3646	13.9417	228.564	227.753	14.304	4.75	1.35938	33.0312	9.18954	5.01562	2.14062	18.75	295.786	6.44273	0.549296	18.5363	0.877158	0.0932861	0.0251553	0.00673917	10.0558	1.66748	68.8419	42.2491	11.8657	205.816	70.5784	10.5941	3.89062	1.39062	18.5516	10.8963	6.45312	2.29688	22.8797	216.357	5.19039	0.557684	18.3103	0.883444	0.0885141	0.0231614	0.00580884
25	28.6	27.631	16.5473	2.55257	81.5405	62.5976	17.8806	236.668	219.244	14.6225	5.34375	1.35938	33.8563	9.39286	4.71875	2.14062	19.6313	323.832	7.05691	0.555073	18.7081	0.885566	0.0806244	0.0245457	0.00716082	13.056	2.2843	69.929	50.9296	17.58	219.404	79.5884	12.7518	3.70312	1.22969	32.0047	11.4213	5.59375	2.14375	25.4469	263.062	6.33975	0.544538	18.3805	0.877648	0.0929678	0.0245316	0.00810602
25	28.6	28	16.9777	2.67377	80.3286	64.0233	19.2692	235.075	209.5	16.3749	5.07812	1.29688	38.6844	9.99583	4.70312	2.14062	21.0219	327.012	6.761	0.548732	18.716	0.884021	0.0804563	0.0241717	0.00765424	13.28	2.29392	72.382	52.7946	17.9833	216.862	61	12.9225	3.48438	1.15938	30.9906	13.1316	5.32812	2.19062	26.6406	234.96	5.69915	0.52858	18.4419	0.876647	0.0865082	0.0238875	0.00818164
25	28.6	28.1409	18.1984	2.94109	82.4034	68.6065	20.0169	239.017	207	17.8682	5.03125	1.30781	40.5344	9.93668	4.46875	2.14062	21.9891	360.691	7.04399	0.533424	18.7836	0.884137	0.0814762	0.0247182	0.00766883	13.4533	2.23964	70.8138	52.2017	17.23	223.014	64.5	11.7803	3.64062	1.23438	28.1875	12.2984	5.51562	2.21563	27.0781	291.642	6.09642	0.565314	18.5034	0.864539	0.101115	0.0254734	0.00751903
25	28.6	27.5822	18.6326	3.00674	82.7195	70.366	19.9453	239.477	211.5	16.4884	4.875	1.29688	39.8859	9.02179	4.34375	2.14062	19.2344	369.815	7.1543	0.518375	18.7809	0.882234	0.083179	0.0249528	0.00781548	16.0756	2.43848	78.9828	58.9213	16.2448	222.645	56	11.3555	4.07812	1.2625	25.5406	10.3719	5.20312	2.19219	23.1781	281.847	5.26876	0.573101	18.6082	0.895215	0.0745872	0.0224668	0.00704658
25	28.6	29.1541	16.7804	2.58649	77.1926	62.8776	18.6597	230.592	215.697	16.5916	4.48438	1.32656	38.6844	8.69416	4.45312	2.1375	16.8906	340.796	7.17617	0.509245	18.6179	0.86604	0.0949775	0.0263458	0.00801941	12.9207	2.04279	65.5397	50.4578	15.8346	211.31	55.1782	10.6778	3.79688	1.27969	24.1797	9.63049	5.54688	2.32031	15.7281	235.876	6.1031	0.501157	18.3197	0.854929	0.1009	0.0267667	0.00815419
25	28.6	28.8996	15.9616	2.37458	74.2073	60.1282	16.777	226.933	226.238	15.2782	4.46875	1.35938	33.825	7.97792	4.54688	2.14062	16.4047	313.273	7.05457	0.50736	18.5965	0.868433	0.0981356	0.0260951	0.00702814	12.6743	1.97905	66.6506	50.8478	15.4799	207.96	57.1867	11.2702	3.73438	1.24375	24.8578	9.15574	5.35938	2.21094	17.7	242.809	6.09963	0.505567	18.3057	0.860203	0.0949089	0.0292797	0.00673872
25	28.6	28.6081	14.4866	2.15576	71.6782	56.1947	15.1602	217.365	222.237	15.075	4.3125	1.29688	35.6625	8.36802	4.75	2.14062	17.3438	290.386	6.87909	0.509517	18.5514	0.869398	0.096399	0.0263243	0.00651877	12.3287	2.02274	63.9791	48.1086	15.3621	196.083	55.183	11.2987	4.39062	1.29844	24.4969	10.185	5.53125	2.22812	22.125	228.84	5.68651	0.507196	18.2472	0.867901	0.0961102	0.0269433	0.00743631
25	28.6	28.3959	13.0088	1.97803	72.2219	52.063	13.3477	216.051	229.782	14.064	4.3125	1.31094	34	8.64299	5.01562	2.1625	17.8438	284.023	6.35727	0.537988	18.5408	0.870501	0.0948649	0.0259875	0.00617308	9.40611	1.64745	60.065	40.1213	11.8584	184.373	55.6895	10.5227	3.67188	1.17344	21.55	9.9931	5.8125	2.20625	19.8938	202.619	6.15044	0.538392	18.1202	0.849742	0.107309	0.0305615	0.006031
25	28.6	28.1564	14.4041	2.06587	75.1184	59.664	13.2221	221.83	223.5	14.5237	4.45312	1.34219	31.8875	9.37667	4.92188	2.14062	19.4312	310.068	6.47055	0.524994	18.6015	0.876325	0.0887455	0.0264238	0.00609795	10.0676	1.65192	65.3041	39.4535	11.1685	199.955	71	8.496	3.65625	1.1125	19.4438	11.5959	6.375	2.2375	22.7937	227.057	5.91525	0.551305	18.2926	0.868364	0.0985077	0.0267163	0.00631935
25	28.6	27.6762	13.7569	2.03488	74.5985	57.0915	13.2823	219.965	225	13.8846	4.85938	1.29688	32.7125	9.62232	5.04688	2.14062	19.6531	318.071	6.55128	0.532782	18.5482	0.871628	0.095209	0.0277798	0.00640209	9.72735	1.66391	68.4116	38.9614	11.4947	206.539	72.5	10.0927	3.90625	1.23438	20.925	11.5226	6.39062	2.20781	22.7281	245.833	5.59811	0.588943	18.3161	0.864907	0.10161	0.0275934	0.00669351
25	28.6	28.1376	13.4515	1.96431	73.9714	55.9602	12.6731	226.135	221.623	13.9157	4.875	1.35938	32.4266	9.74974	5.09375	2.14062	19.9312	336.025	6.37207	0.536586	18.5342	0.864436	0.101581	0.0281268	0.00626861	9.63276	1.58767	66.9164	38.2389	11.0431	204.176	68.5381	9.33759	4.26562	1.32031	19.625	11.9731	6.14062	2.22969	24.7156	281.082	5.77738	0.55971	18.3098	0.853167	0.112532	0.0274098	0.00597647
25	30.6	30.0152	23.2925	3.1104	96.7112	88.6917	19.4827	256.259	223.774	14.8091	5	1.45312	33.9094	8.10662	4.48438	2.13281	15.9578	379.045	5.20533	0.371758	19.0505	0.915516	0.0550129	0.0197031	0.00812803	15.1382	2.08664	85.8296	63.6249	13.4026	241.024	51.8749	10.4245	4.23438	1.34062	21.7656	10.8697	6.01562	2.175	21.7063	269.933	4.02076	0.386786	18.8226	0.926095	0.0519735	0.0177879	0.00645169
25	30.6	30.1216	22.1644	3.02443	92.4072	84.806	18.5807	243.414	223.383	14.8173	5.29688	1.48125	34.0203	7.90883	4.625	2.14062	15.3812	390.261	5.22357	0.365349	18.9611	0.911908	0.0568405	0.0197719	0.00782288	16.0922	2.16772	88.6865	63.8702	13.7599	241.79	83.8975	8.30564	3.70312	1.425	18.0891	10.0949	5.875	2.17188	19.3641	287.395	4.49838	0.385019	18.7426	0.923944	0.053759	0.0166925	0.00577744
25	30.6	30.4649	19.8871	2.78111	92.5147	77.601	17.2729	239.869	230.947	13.0058	5	1.4375	30.5172	7.83922	4.70312	2.14062	15.4219	365.95	5.22358	0.362485	18.9343	0.914588	0.056749	0.018854	0.0069258	14.2735	2.04796	84.8444	58.4022	13.5645	242.146	74.5821	9.48539	3.95312	1.42344	19.2312	9.69104	5.84375	2.24375	20.3406	307.013	3.99003	0.410122	18.8942	0.924254	0.0557241	0.0173952	0.00629317
25	30.6	30.3989	17.9183	2.3433	89.0685	71.7558	14.0043	235.865	215.971	14.2626	5.42188	1.48438	31.8656	8.41993	5.04688	2.17188	16.4781	396.097	4.9429	0.387651	18.8524	0.904224	0.0615173	0.0198937	0.00696233	9.19323	1.59174	71.7668	38.5776	11.4192	231.334	57.1078	6.99445	3.95312	1.39531	11.3562	11.0119	7.95312	2.49531	21.4984	320.532	3.94936	0.401313	18.5149	0.909164	0.0629387	0.0187405	0.00709756
25	30.6	30.7717	19.9547	2.73775	90.9956	77.13	15.7756	246.531	225.115	13.13	5.60938	1.48438	27.5484	7.83372	4.53125	2.16406	15.0797	429.001	5.27012	0.373638	18.9722	0.899636	0.0630637	0.0194622	0.00706911	12.6869	1.78975	78.1358	51.743	11.6102	231.027	54.0485	9.6828	3.98438	1.46875	21.7719	11.0997	7.45312	2.3375	23.6187	356.261	3.60957	0.443417	18.5795	0.90079	0.0708736	0.0190786	0.00724995
25	30.6	31.4668	20.8796	2.8059	94.8748	78.2222	16.1899	249.426	221.924	13.7096	5.375	1.48438	27.5031	7.9585	4.51562	2.17188	15.8641	447.351	4.97447	0.371275	18.9933	0.905853	0.0631771	0.0214836	0.00839462	11.9819	1.73323	77.9078	50.4876	11.1273	225.564	56.5583	8.58622	3.71875	1.48438	20.8266	11.2533	7.17188	2.30781	24.0578	409.023	3.45049	0.405932	18.5645	0.898707	0.075822	0.0227182	0.00657788
25	30.6	31.3135	23.6708	3.14022	96.9261	87.7048	17.5707	246.48	216.115	15.3585	5.85938	1.48438	31.7422	7.83454	4.17188	2.14062	14.2531	469.552	4.85425	0.370308	19.049	0.907461	0.0589713	0.0234105	0.00855703	21.2863	2.29333	94.6237	81.9159	12.8467	245.324	63.5633	16.3889	4.85938	1.46094	33.8563	10.0192	5.0625	2.1375	22.8313	451.189	4.41933	0.425923	18.9476	0.912459	0.0544001	0.022056	0.00831618
25	30.6	30.6365	26.1899	4.5122	98.8523	95.5257	28.333	265.802	235.555	14.3989	6.125	1.51094	30.5484	5.81076	3.82812	2.14062	11.0766	494.09	5.49977	0.335995	19.1247	0.910621	0.0567603	0.022904	0.00849368	22.1285	3.48871	100.405	87.564	21.1589	280.235	93.1751	10.6798	4.875	1.42188	23.625	6.82623	4.3125	2.17188	11.9187	506.628	5.19452	0.406531	19.104	0.903926	0.0605539	0.0190198	0.00747902
25	32.4	32.4722	22.668	5.10767	75.9761	80.8736	34.7612	191.01	246.131	13.6065	6.92188	1.48438	27.3297	5.27959	3.79688	2.1125	9.59062	287.81	5.43558	0.373988	18.6313	0.901404	0.0643954	0.0246319	0.0118875	21.9115	5.02514	72.06	78.221	35.1491	180.307	70.7759	11.8308	6.8125	1.49063	25.8	5.2005	3.79688	2.10938	9.44063	313.672	5.98818	0.33897	18.5675	0.870788	0.0786636	0.0326806	0.0134415
25	32.4	32.5548	21.7629	4.92632	72.7637	79.4954	34.0759	184.89	236.853	14.8733	7.39062	1.48438	31.9937	5.09012	3.60938	2.14062	9.15938	309.348	5.54274	0.359376	18.5449	0.886319	0.0745252	0.0282022	0.0126699	20.7897	4.61134	69.0233	74.8115	33.4312	172.729	62.0087	12.4204	7.45312	1.49219	26.8453	5.26093	3.90625	2.13906	9.21719	328.355	5.50433	0.373765	18.4545	0.868925	0.08634	0.031854	0.0134984
25	32.4	32.4826	20.1399	4.0877	67.9447	74.7195	28.4255	176.5	228.387	14.7443	6.95312	1.48438	33.1844	5.78765	3.92188	2.07812	11.2422	308.19	5.32773	0.409543	18.4579	0.870845	0.0818574	0.032359	0.0136691	18.7349	3.37852	68.204	70.3046	21.9343	172.028	92.1649	12.4702	5.54688	1.4875	28.3875	6.96118	4.42188	2.14062	13.8719	299.128	4.67086	0.483284	18.362	0.865915	0.081522	0.033069	0.0121646
25	32.4	31.8032	19.6689	3.83891	70.9103	74.2782	25.4154	187.9	225.444	15.2354	6.42188	1.425	34.7094	6.03203	3.96875	2.10938	12.05	311.72	5.36187	0.425096	18.4814	0.876861	0.0751704	0.0305828	0.0118875	17.9298	3.03851	68.6342	69.2014	20.3481	170.045	67.5317	10.697	4.95312	1.47344	22.9984	6.78636	4.89062	2.15937	13.4844	294.851	4.43618	0.43401	18.3715	0.890461	0.078999	0.0263387	0.0121704
25	32.4	31.2264	20.9662	3.98073	77.1158	76.5121	25.8029	198.395	227.899	14.4456	6.15625	1.42188	33.1781	6.15015	3.85938	2.08906	12.2219	317.76	5.54183	0.419396	18.668	0.885355	0.0684403	0.0277649	0.0110231	17.2034	2.9105	68.3381	66.5346	19.6907	176.337	75.4531	10.3294	4.625	1.40938	21.7141	7.57155	4.98438	2.15625	14.1781	293.452	4.52408	0.524732	18.335	0.887624	0.0696256	0.0270584	0.00998009
25	32.4	31.4542	21.9671	4.15308	82.7225	79.436	26.3731	209.419	228.394	14.1722	5.92188	1.45312	31.4625	6.28875	3.92188	2.12188	12.5828	341.528	5.66204	0.36324	18.7447	0.900853	0.0632177	0.0232498	0.00945579	21.1563	3.93266	77.2611	82.8827	27.3184	201.868	72.3161	14.4853	4.78125	1.37813	36.5969	6.18106	3.89062	2.14062	13.1813	380.742	5.53038	0.302517	18.6826	0.897937	0.0682526	0.0247083	0.0125394
25	32.4	31.3003	24.1909	5.0139	87.188	88.0207	33.4355	218.291	232.263	13.135	6.39062	1.48438	28.3125	5.91824	3.73438	2.07812	10.9578	380.133	6.23344	0.317506	18.8313	0.904147	0.0631145	0.0224434	0.00976935	21.5269	3.72168	74.5154	82.5363	23.3084	208.658	63.7031	11.882	6.04688	1.46562	25.9234	6.93816	3.95312	2.11406	14.7828	374.018	4.81362	0.419236	18.6354	0.879299	0.0708324	0.0298668	0.0119899
25	32.4	30.9763	26.7885	6.23525	96.5869	97.8521	43.5851	234.97	238.273	13.3591	6.48438	1.48438	27.0562	4.98259	3.60938	2.10938	9.07969	409.88	6.5202	0.293016	18.9773	0.908663	0.0599854	0.0216124	0.0119061	27.2171	6.21647	93.0983	98.7254	44.8278	232.775	77.6978	13.4871	6.125	1.46562	29.1187	5.1995	3.46875	2.10312	9.49687	428.625	5.33188	0.252042	18.9851	0.90046	0.0694569	0.0237075	0.0131507
25	35.4	34.3859	15.0098	3.05488	49.5448	55.0569	20.3086	133.184	273.208	9.41145	4.57812	1.43594	20.4516	6.45204	4.35938	2.14062	12.2594	130.526	5.38869	0.374435	17.9341	0.906071	0.0697487	0.0168675	0.00327147	12.9513	2.51574	47.6151	50.7748	17.698	125.881	140.936	8.12914	4.23438	1.43437	17.2469	7.23807	5.20312	2.20312	13.0062	135.438	5.03448	0.449897	17.7738	0.875823	0.0914843	0.0231478	0.00373105
25	35.4	35.0695	17.7454	4.24621	53.046	61.2243	30.2072	135.471	285.567	9.56965	5.01562	1.39062	18.6734	6.00928	3.96875	2.12969	11.5656	132.855	5.22221	0.335543	18.0741	0.925421	0.0564902	0.0138755	0.00327593	18.1277	4.32094	50.0769	61.9148	31.4013	126.205	83.4374	8.79615	4.89062	1.36563	17.2453	5.96172	3.95312	2.14062	11.0516	131.277	5.88106	0.389817	18.0042	0.903546	0.0722528	0.0166823	0.00369196
25	35.4	35.3698	16.681	3.41052	50.2818	60.0877	23.4342	126.383	283.682	9.64967	4.82812	1.40938	18.9219	5.89579	4.14062	2.14062	11.1562	133.314	4.83435	0.374455	18.0255	0.911547	0.0658397	0.0166777	0.00340953	15.7127	3.03159	49.5738	57.9592	20.0351	126.141	188.168	8.87017	4.76562	1.42188	16.6562	6.09121	4.29688	2.15937	11.3641	139.824	4.79056	0.410367	17.9945	0.902307	0.0725039	0.0183038	0.00358489
25	35.4	34.7874	15.5831	3.00549	49.6147	57.9	19.5465	123.221	286.087	10.2904	4.8125	1.45312	20.3156	6.54203	4.17188	2.17344	12.7312	128.735	4.46941	0.384862	17.9474	0.907527	0.0675868	0.0190462	0.00359927	10.553	2.10932	39.8238	39.2167	14.1284	112.916	80.9135	5.40788	3.75	1.38437	10.3906	8.35171	6.51562	2.48906	16.0469	120.479	4.00529	0.402809	17.2854	0.829311	0.114218	0.0402908	0.00425614
26	26.7	27.4649	12.3498	1.58011	87.3907	53.432	10.557	267.864	221.053	14.0605	4.28125	1.32812	27.2719	9.70667	5.28125	2.20312	20.1047	493.93	6.21401	0.617768	18.8949	0.906111	0.0751841	0.0176519	0.00621302	7.61734	1.24649	71.3147	34.7731	9.4904	242.829	94.8938	6.3604	3.67188	1.29688	12.8375	10.7983	6.98438	2.26562	22.2766	409.788	6.63707	0.665423	18.4224	0.894294	0.0854507	0.0185345	0.00585923
26	26.7	27.3639	15.2427	1.80775	96.4047	67.2479	11.0523	292.364	205.04	15.376	4.5625	1.35469	36.4312	10.1654	5.29688	2.2375	21.2391	535.514	6.34938	0.611333	19.0795	0.904135	0.0714988	0.018773	0.00722756	8.66916	1.27364	82.6141	39.1846	9.29145	266.161	57.2682	9.57901	3.65625	1.21562	18.3703	11.9752	7.01562	2.42031	25.0938	447.219	5.12991	0.620205	18.6863	0.902038	0.0741649	0.0206082	0.00574011
26	26.7	27.9494	14.9077	1.77196	96.2279	62.6467	11.0173	289.26	202.411	15.1203	4.40625	1.37656	33.2375	10.265	5.3125	2.23438	20.975	544.482	6.59293	0.619095	19.0259	0.903494	0.0735975	0.0189653	0.0069149	6.30315	1.15639	63.8351	29.0874	9.06451	235.634	55.2954	4.75703	3.45312	1.25313	8.9875	13.2973	8.4375	2.41875	26.0656	408.558	5.49679	0.646062	18.3245	0.886268	0.0891028	0.0191429	0.00594949
26	26.7	26.8836	16.9915	2.09057	96.8928	68.7376	12.4438	295.482	213.186	14.3151	4.98438	1.39062	32.0312	9.69052	4.9375	2.20312	21.1781	542.475	6.66995	0.610324	19.0964	0.903479	0.0721719	0.0198742	0.00713947	11.9823	1.57456	89.5441	53.8359	10.4961	275.6	80.7754	8.97711	4.07812	1.29688	18.9875	11.6323	5.67188	2.21563	26.6516	501.445	6.10907	0.633289	18.8509	0.90202	0.0760038	0.0180617	0.00598942
26	26.7	27.5933	19.175	2.84836	97.7945	75.2113	18.7447	289.124	222.464	13.7846	4.89062	1.35938	30.0844	9.24093	4.45312	2.14062	19.0109	523.512	6.93779	0.576843	19.1016	0.909044	0.0690888	0.0203822	0.00760641	17.4348	2.54431	92.0524	70.5129	17.0378	280.058	72.9039	12.8082	4.23438	1.29688	28.1969	9.25257	4.90625	2.16719	20.0188	453.051	7.2205	0.574561	18.9431	0.906907	0.0691919	0.0203065	0.00725754
26	26.7	27.5236	16.5592	2.38338	93.9289	66.1238	15.4003	285.577	216.919	12.9002	4.8125	1.41562	28.6	9.14172	4.82812	2.17188	18.7375	467.103	6.5638	0.600503	19.0041	0.911407	0.0646723	0.0189269	0.00698963	14.5052	2.13368	86.4486	58.0319	14.1925	275.903	75.3792	9.88766	4.25	1.34219	22.0125	8.94014	5.1875	2.20469	17.4875	447.181	6.75982	0.601312	18.8401	0.90088	0.0768528	0.0181603	0.00738981
26	26.7	27.7177	16.4235	2.31892	93.7921	65.3374	14.7551	289.82	220.105	12.8653	4.89062	1.36563	27.1734	8.94968	4.85938	2.16562	19.3734	437.864	6.18558	0.61071	19.0061	0.914025	0.0615476	0.0190795	0.0074421	12.7702	1.81551	78.7595	51.9522	11.9989	247.421	91.1708	8.48075	4.48438	1.26875	18.0094	9.25009	5.34375	2.325	18.9219	308.679	6.00837	0.622852	18.633	0.914914	0.0636675	0.0183163	0.0069137
26	26.7	27.5721	15.2202	2.01479	93.0904	61.9263	12.9576	289.992	226.338	13.0252	4.51562	1.37969	28.5031	8.81813	4.95312	2.14062	18.9656	441.974	6.29881	0.624176	18.9943	0.91081	0.0640478	0.0192638	0.00681515	11.5471	1.64285	80.2729	47.3171	10.3976	263.032	86.3015	8.90787	3.9375	1.36563	18.8406	9.25595	5.84375	2.21563	18.8281	392.807	6.09338	0.634686	18.7271	0.90572	0.0685608	0.0176793	0.00607158
26	26.7	27.4117	14.377	1.79312	94.3943	60.9587	11.6065	291.683	218.558	13.5261	4.4375	1.39531	30.8016	8.99213	5.07812	2.14062	18.4937	454.385	6.41156	0.641483	19.022	0.908778	0.0670435	0.0191892	0.00653869	12.2937	1.59356	86.0245	50.1152	10.4113	292.693	85.0249	10.0327	4.07812	1.40469	21.7125	8.92944	5.64062	2.20625	18.7875	435.521	5.77861	0.64284	18.8555	0.907231	0.0722076	0.0180038	0.00566525
26	26.7	27.1021	14.5944	1.74539	93.6038	62.9099	11.1731	289.169	211.648	14.0164	4.42188	1.3625	31.4656	8.97024	4.64062	2.14062	18.1344	492.735	6.82342	0.629487	19.0065	0.904766	0.0729038	0.0192643	0.00607548	11.2225	1.39136	88.8494	46.1838	9.68441	290.55	75.277	10.4545	3.51562	1.36563	25.0203	10.5169	5.98438	2.18281	20.5797	456.728	5.99046	0.64928	18.8599	0.902926	0.0736215	0.0189006	0.00560403
26	26.7	27.3676	12.8881	1.51178	90.1139	54.6344	9.87584	278.542	214.583	14.516	4.70312	1.42188	30.8984	9.0792	4.84375	2.14062	18.725	492.918	6.86762	0.636973	18.8917	0.902935	0.0780875	0.0193796	0.00535597	9.33939	1.23811	85.1208	40.995	9.03682	270.644	75.1309	8.59811	3.75	1.44063	19.3172	10.0999	5.70312	2.23906	17.5375	472.348	5.79498	0.645411	18.7939	0.901283	0.0792514	0.0191412	0.00555196
26	28.7	28.7373	17.8536	2.49355	95.2425	73.4322	16.6339	274.743	218.052	12.995	4.32812	1.41562	27.2031	8.03271	4.89062	2.14062	15.3203	526.04	7.00209	0.613098	19.0446	0.914718	0.0594035	0.0173307	0.00736063	12.7053	2.15232	91.5333	55.2896	15.9081	282.583	124.689	11.3008	3.71875	1.40312	19.7516	8.85277	5.90625	2.2125	17.2875	571.09	6.2407	0.611279	18.9904	0.903921	0.0691022	0.0177012	0.00662317
26	28.7	28.7825	16.5123	2.33789	95.6641	68.8645	16.8327	273.839	224.169	12.8841	3.9375	1.37031	27.0609	8.94744	5.35938	2.14062	16.6844	524.225	6.75092	0.636505	19.0147	0.914165	0.0603255	0.016704	0.00785427	14.2549	2.10021	90.1702	59.1978	15.7106	258	62.4824	12.8801	3.60938	1.42813	26.5672	9.38022	5.98438	2.20469	19.1438	478.757	5.64558	0.599288	18.8843	0.913986	0.0623723	0.0166151	0.00727122
26	28.7	28.879	21.1183	2.88274	98.9643	87.6214	18.9304	268.845	215.403	13.733	4.39062	1.45312	31.8594	8.42917	4.73438	2.14219	16.8594	519.939	6.86422	0.605004	19.1125	0.917384	0.0564423	0.0162452	0.00948013	15.3516	2.33906	89.043	64.9925	17.4394	250.703	124.14	10.6874	3.51562	1.32969	19.8438	9.74047	5.85938	2.20312	20.3078	524.27	5.95323	0.597577	18.8645	0.907179	0.0677896	0.0173957	0.00887591
26	28.7	29.4146	22.1149	3.01936	98.6302	89.9591	19.5389	266.531	219.687	12.0817	4.39062	1.42188	28.1891	8.02441	4.39062	2.20312	15.4047	498.305	6.98964	0.570791	19.1314	0.919735	0.0554021	0.0156629	0.0119718	11.5505	2.0271	81.8765	48.723	16.5212	238.403	94.23	6.50791	3.28125	1.38594	14.7781	10.5322	6.57812	2.25	22.0938	500.793	5.96939	0.613671	18.6375	0.897119	0.0771493	0.0184495	0.00993395
26	28.7	29.7185	22.1838	2.98443	99.508	89.6972	19.406	270.19	222.99	11.8191	4.48438	1.41719	28.05	8.10634	4.29688	2.14062	16.1328	487.763	6.5396	0.558191	19.1096	0.921582	0.0539511	0.015772	0.0127197	10.7265	1.95446	81.9219	45.3374	16.4087	238.667	97.4049	5.78886	3.09375	1.29688	11.8172	11.0839	6.89062	2.30938	22.7031	491.729	6.08973	0.621396	18.6232	0.893821	0.0794019	0.018939	0.0107428
26	31.7	31.3439	17.7446	2.52887	81.8664	69.9369	15.6162	210.206	256.025	11.3679	4.75	1.44375	24.3703	7.16248	4.48438	2.1375	14.4078	189.343	5.98387	0.443126	18.6725	0.920519	0.0437765	0.0232695	0.0117417	8.60159	1.61294	66.4528	36.9691	12.3979	190.96	73.15	4.94975	3.10938	1.31719	9.86562	9.68708	6.70312	2.31094	19.4969	222.272	5.02389	0.47252	18.3331	0.897979	0.0599763	0.0303011	0.010891
26	31.7	32.2079	17.4968	2.50861	81.3432	69.7754	15.7562	206.614	250.683	12.6682	4.76562	1.45	25.6562	7.2086	4.54688	2.14688	14.3828	180.402	5.92478	0.448888	18.6554	0.922538	0.0423958	0.0229811	0.011387	7.33889	1.50203	55.7486	30.9114	12.0525	187.268	68.8458	4.19206	3.10938	1.40312	7.87812	10.1996	7.20312	2.45469	20.0344	226.654	5.21508	0.53125	17.9751	0.855141	0.0806521	0.0462835	0.0116979
26	31.7	31.2506	17.2644	2.48238	78.6873	68.7012	15.8147	209.39	248.705	12.7787	4.625	1.44219	27.3828	7.23998	4.51562	2.14062	14.2078	183.675	5.95736	0.465466	18.641	0.915354	0.0460601	0.0250072	0.0120326	10.5292	1.7872	70.8495	46.7748	12.7328	198.738	83.4167	7.77435	3.45312	1.42813	17.9	9.57671	6.28125	2.32187	18.3375	231.706	5.68189	0.507023	18.4246	0.894794	0.0591506	0.0317502	0.0125021
26	31.7	31.6578	18.7328	2.78743	80.1632	71.8165	17.7356	212.59	246.59	12.4076	4.85938	1.46875	25.9688	7.01699	4.32812	2.14062	14.1594	180.598	5.92453	0.461518	18.6711	0.91632	0.0453572	0.024705	0.0124347	11.4478	1.90938	70.6265	51.1344	13.1611	208.059	80.8324	7.86181	3.89062	1.47031	14.9453	9.12885	6.26562	2.25156	17.6719	207.19	5.21487	0.534578	18.4034	0.901438	0.0548139	0.0303039	0.0126835
26	31.7	32.0047	20.6861	3.54647	85.5472	76.2902	21.9436	223.312	268.163	10.4971	4.89062	1.4375	21.9734	6.58123	4.20312	2.125	12.7156	194.217	6.3841	0.433644	18.8197	0.927682	0.0410949	0.0199889	0.0113	14.6649	2.37605	74.4249	60.568	15.8415	216.696	82.1606	7.41421	3.82812	1.48438	13.6266	7.80558	5.71875	2.2	14.9797	182.323	5.27802	0.50019	18.4853	0.912108	0.0508396	0.0255892	0.0113978
26	36.6	35.0419	10.6486	2.41238	38.2622	42.8355	19.9244	111.149	262.679	13.4294	5.70312	1.48906	27.3016	5.23321	3.95312	2.14531	9.53125	121.067	6.02191	0.410781	17.4274	0.846088	0.100164	0.033747	0.0178385	9.50383	2.06271	39.8028	39.0123	16.8186	120.626	76.6617	11.0028	4.89062	1.50937	13.8688	5.8262	4.85938	2.27344	10.2797	123.252	5.50486	0.394178	17.365	0.817608	0.104862	0.040981	0.0199261
27	26.3	27.1454	13.1965	1.73636	99.2308	55.2013	11.59	300.67	232.5	14.0354	4	1.29688	32.9891	9.73847	5.34375	2.17188	20.6453	433.229	5.63652	0.629999	19.052	0.904292	0.0720943	0.013587	0.00308841	8.75356	1.39713	85.4527	37.6232	9.79963	274.882	66	9.21519	3.09375	1.25156	15.8812	11.313	6.48438	2.22031	24.5469	320.002	5.32417	0.661087	18.7946	0.909277	0.0762578	0.0126132	0.00323174
27	26.3	26.5497	16.4243	1.95622	102.583	65.9325	12.3038	315.654	214.119	15.2458	4.3125	1.30469	34.3219	9.91601	5.5	2.20312	21.5531	501.052	5.89179	0.621326	19.1717	0.907521	0.0715995	0.0129279	0.00307015	8.92336	1.4825	75.004	39.8204	10.4936	263.528	95.5531	7.29497	3.21875	1.24531	14.7906	11.0409	6.75	2.32969	24.6422	354.212	6.17001	0.658267	18.6789	0.888035	0.0893926	0.0160521	0.0036368
27	26.3	26.8034	18.5471	2.30725	106.45	71.466	14.4616	322.055	218.242	14.9959	5.10938	1.33281	31.1938	9.04461	4.98438	2.1875	19.1625	552.217	5.87296	0.597649	19.2272	0.904945	0.075884	0.0133891	0.00315433	11.7285	1.76942	85.36	49.3808	12.2888	274.504	93.604	8.42213	3.375	1.30313	15.7031	9.95701	5.98438	2.2625	20.0734	430.434	6.04214	0.630063	18.83	0.889786	0.0900353	0.0157244	0.00345095
27	26.3	26.7983	18.7552	2.31909	109.072	72.3225	14.0443	324.592	219.866	14.6243	5.29688	1.31875	29.6219	8.95755	5.01562	2.17188	18.2047	542.278	5.67131	0.590715	19.257	0.907953	0.0717222	0.0136787	0.00295444	12.4315	1.82478	85.1346	51.8173	12.1919	270.978	96.1603	8.43298	3.60938	1.24844	16.5938	10.048	5.70312	2.25625	20.0469	400.856	5.73143	0.621672	18.8034	0.892737	0.0839956	0.0154167	0.00324187
27	26.3	26.4225	21.8062	2.89205	113.846	80.9106	18.9951	326.819	206.344	16.104	5.92188	1.29688	35.1125	9.23387	4.9375	2.14062	18.6938	584.951	6.20206	0.562751	19.3666	0.912921	0.0735156	0.0132525	0.00289685	17.4207	2.4533	103.252	65.2804	14.8346	315.18	71.6194	10.661	4.40625	1.27812	23.9781	9.24073	5.40625	2.12031	17.5281	469.669	5.43692	0.585732	19.1634	0.907732	0.0763625	0.0133801	0.00251311
27	26.3	26.914	20.0246	2.6789	105.858	74.7619	17.2569	318.29	212.236	16.0157	5.57812	1.32812	36.5141	8.82802	4.71875	2.14062	18.5656	521.907	6.30948	0.55176	19.2465	0.912457	0.0741288	0.0139893	0.0030258	16.5456	2.21303	93.3655	64.4919	13.5553	283.805	69.0768	11.6734	4.95312	1.32031	25.6125	8.7289	5	2.27188	17.2844	401.948	5.47053	0.555626	19.0177	0.913273	0.0704399	0.0129615	0.00261559
27	26.3	26.8975	18.7612	2.3537	102.447	72.3053	14.8957	310.451	218.621	15.9408	5.23438	1.25469	37.8891	9.07845	5.10938	2.20312	18.3891	467.316	5.81166	0.548391	19.182	0.915385	0.0685861	0.0137032	0.00309323	13.3256	1.88828	87.7856	54.8837	12.2653	263.6	81.045	8.51858	3.82812	1.1875	18.9563	9.32619	5.57812	2.32812	19.4563	278.02	4.45987	0.570084	18.8409	0.927027	0.0591703	0.0119046	0.00257176
27	26.3	26.6851	18.5501	2.25401	104.017	71.7449	15.0336	318.66	218	15.6483	5.29688	1.26562	37.0172	9.55368	5.04688	2.18125	18.4609	486.544	5.91824	0.548014	19.2354	0.91623	0.0705741	0.0136121	0.00305372	14.6612	1.98174	93.9283	58.5997	13.262	297.104	62.5	8.78407	4.39062	1.22188	18.3344	9.19796	4.96875	2.23281	19.6797	352.183	4.79724	0.565042	18.9965	0.918799	0.0664656	0.0113309	0.00248641
27	26.3	27.3018	17.6092	2.1075	101.903	69.7825	14.2053	319.62	228.754	14.1885	5.40625	1.30469	32.5	8.9478	4.85938	2.14062	17.175	460.19	5.6663	0.549908	19.176	0.918907	0.066126	0.0138746	0.00316354	13.7544	1.85513	91.4715	57.0362	12.2324	282.895	72.5806	9.34736	4.29688	1.26094	19.7047	8.68663	5.09375	2.25312	18.8844	294.221	4.82839	0.52718	18.9312	0.930661	0.0559341	0.011723	0.00278227
27	26.3	27.4637	14.8232	1.89387	98.4015	59.9904	12.9805	312.925	236.263	12.781	5.28125	1.325	28.0656	9.08786	5.26562	2.14062	17.6062	418.392	5.47316	0.577536	19.0968	0.919937	0.0646268	0.0135261	0.00300877	12.0679	1.75089	84.3828	49.6672	12.5554	273.028	68.5762	9.71277	4.10938	1.24687	21.5281	10.1783	5.76562	2.31406	18.8656	317.198	5.18804	0.604241	18.8257	0.918173	0.0638956	0.0133589	0.00350544
27	26.3	27.1245	15.736	1.98812	101.641	63.8625	13.5011	317.625	227.253	14.4545	4.92188	1.29688	30.2781	9.23181	5.10938	2.15937	18.7828	480.664	5.6993	0.562092	19.166	0.910554	0.0699797	0.0139844	0.00304306	11.4246	1.76778	86.3886	46.2261	13.0506	297.316	59.5662	9.63759	4.34375	1.26562	21.5797	10.8789	6.14062	2.39062	26.7547	365.628	5.68251	0.596645	18.9078	0.915204	0.0663403	0.0127679	0.00321457
27	26.3	26.6049	17.8979	2.28335	103.441	71.0029	15.2016	316.014	217.742	14.7717	5.48438	1.30313	32.8078	9.16805	4.85938	2.17188	19.6844	533.257	6.00536	0.547651	19.2022	0.905103	0.0734513	0.0137222	0.00353942	11.4247	1.76754	86.3886	46.2261	13.0506	297.316	59.0656	8.88396	3.70312	1.23125	18.9141	11.9862	6.57812	2.28906	27.8094	365.628	5.65303	0.596645	18.9078	0.915204	0.0663403	0.0127679	0.00321457
27	26.3	27.3351	16.1308	2.07205	101.982	64.7526	13.6193	312.095	217	16.6758	4.70312	1.34688	33.8969	9.72746	5.04688	2.18438	21.5625	496.05	5.797	0.543222	19.154	0.905694	0.0726049	0.013565	0.00330811	9.54967	1.55398	85.1461	41.3965	11.2715	285.844	69	8.73807	3.71875	1.23281	18.075	12.038	6.53125	2.29375	29.0078	341.314	4.99513	0.602758	18.7757	0.911776	0.0688363	0.0148788	0.00364282
27	26.3	27.733	16.8298	2.16267	104.939	66.5258	14.0934	314.532	215.31	16.1242	5.26562	1.3375	33.8453	9.17866	4.85938	2.14062	19.2969	536.498	5.70309	0.540551	19.1975	0.900906	0.0763647	0.0135018	0.00311362	10.4042	1.58852	89.8529	45.1969	10.9597	310.054	54.0779	9.21683	3.8125	1.20625	20.7516	11.2263	5.98438	2.35	24.675	363.994	4.17962	0.52839	18.9464	0.914025	0.0695274	0.0139087	0.00285377
27	26.3	27.3686	14.9629	1.78294	101.454	61.1166	11.5887	312.39	221.82	15.242	4.96875	1.34688	34.1953	9.30646	4.82812	2.175	18.675	514.809	5.68197	0.563576	19.1269	0.900228	0.0775451	0.0140092	0.00314476	9.65119	1.57594	81.3979	42.9789	10.5061	271.588	55.5801	8.62444	3.57812	1.3625	20.0969	11.5024	5.73438	2.15937	25.3859	317.884	4.90426	0.56525	18.74	0.920013	0.0646874	0.0144924	0.00331458
27	26.3	28.3533	11.5737	1.60743	94.4283	49.4459	10.9569	298.897	237.359	12.7133	4.5625	1.29688	28.1281	8.90913	5.04688	2.19844	17.0984	424.871	5.3847	0.586382	19.0042	0.904205	0.0761817	0.0143648	0.0030495	8.78128	1.41567	83.5916	37.865	9.77309	284.323	71.1074	10.0079	3.65625	1.3	21.4391	10.784	5.96875	2.35312	22.9594	308.303	4.30258	0.595481	18.8046	0.911048	0.0684997	0.0146669	0.00317501
27	26.3	28.0109	12.028	1.67711	91.3924	50.9279	11.3253	293.747	247.623	11.0664	4.625	1.32812	24.25	8.30391	4.82812	2.20312	16.5594	425.036	5.67256	0.590349	18.9576	0.896098	0.0812308	0.01496	0.0033337	10.2022	1.4352	84.8655	40.8311	9.27108	285.794	66.3462	10.5094	3.79688	1.275	22.1172	10.2846	5.85938	2.22187	18.8469	375.493	4.97054	0.623825	18.811	0.9011	0.0773229	0.0144053	0.0031334
27	34	29.6752	9.29046	1.70883	70.801	31.4973	11.0128	199.336	191.479	11.6463	3.40625	1.23125	22.9719	16.5676	7.25	2.20312	36.2281	74.4103	7.86294	0.642917	18.359	0.961153	0.0345567	0.00537045	0.00128098	7.24786	1.26148	52.6636	26.5819	7.98003	154.307	42.3807	6.67933	3	1.18125	11.6047	20.3841	9.51562	2.39062	43.1719	65.5155	4.8777	0.761114	17.8196	0.948083	0.0444703	0.00693288	0.00147436
27	34	30.701	9.37374	1.81335	61.9061	31.9151	11.7747	171.625	215.483	9.8908	3.42188	1.23438	19.3969	14.2603	6.57812	2.23125	28.9781	68.9425	6.10251	0.678878	18.0302	0.962545	0.0303507	0.00596129	0.00136591	7.33765	1.39877	40.9996	27.1578	9.48673	126.393	66.6493	5.27892	3.34375	1.25937	10.7484	15.0775	7.48438	2.40781	32.9828	52.8177	4.93396	0.72118	17.4824	0.954177	0.0364973	0.00888145	0.00185808
27	34	31.5434	15.5155	2.69944	67.8436	52.3991	17.5547	172.297	260.933	9.82609	4.29688	1.26562	19.7094	8.61349	4.85938	2.18281	17.4094	105.511	5.11602	0.706357	18.424	0.962038	0.0311669	0.00694805	0.00168364	13.0079	1.77256	51.4089	46.8128	9.78177	137.51	70.154	7.288	3.90625	1.2625	15.2625	9.73285	5.26562	2.21719	22.2281	84.8058	4.52934	0.720331	18.0722	0.95832	0.0306651	0.00885142	0.00216359
27	34	33.022	16.8026	3.54477	69.3729	55.9172	23.4565	175.46	283.475	9.14376	4.01562	1.32187	18.1859	7.05581	4.75	2.20312	14.2469	111.848	5.96811	0.694332	18.4358	0.963167	0.0302008	0.00677249	0.00149999	14.8386	2.91988	52.0754	51.526	18.6766	135.456	98.3589	5.97205	3.60938	1.30313	12.7609	7.61314	5.35938	2.2625	15.8359	103.756	5.6224	0.609845	17.9459	0.947149	0.0398135	0.0107571	0.00222213
27	34	32.3715	16.1666	3.13298	65.8204	55.7112	20.5374	162.917	281.463	9.73691	4.3125	1.26562	19.6359	6.77872	4.57812	2.14062	13.0266	113.302	6.3615	0.673197	18.2629	0.960409	0.0298701	0.00807524	0.00164605	11.544	2.00878	50.5851	43.536	12.9952	132.031	75.1576	5.21374	3.32812	1.27344	10.4453	8.28956	5.96875	2.39531	16.6781	107.845	5.51356	0.629781	17.7126	0.936487	0.0481948	0.0136787	0.00175213
28	28.3	28.6338	16.8319	2.37901	87.9416	62.085	13.1584	228.155	244.098	11.2826	4.09375	1.29688	23.2078	9.71622	5.46875	2.20312	19.3313	272.818	5.56288	0.571572	18.8545	0.9454	0.0474913	0.00534697	0.000882946	11.4497	1.9651	64.4881	42.777	11.8283	183.388	86.3884	5.79651	3.01562	1.27656	12.2594	11.1024	6.48438	2.32187	23.0516	221.386	5.47268	0.495233	18.2233	0.932545	0.0603715	0.00568346	0.000827885
28	28.3	28.6796	19.4711	2.62776	95.2413	71.6802	14.1305	242.219	241.352	11.381	4.10938	1.35938	24.2969	9.01668	5.48438	2.26562	17.9875	313.265	5.81199	0.545575	19.0307	0.948456	0.044152	0.00536251	0.000925253	12.5407	2.1018	67.3808	46.875	12.0185	189.04	71.549	5.80733	2.98438	1.2125	12.8594	10.5635	7.04688	2.56094	21.0219	277.835	5.54795	0.493227	18.3026	0.9239	0.0686828	0.00609909	0.000890273
28	28.3	28.0435	16.7173	2.2609	89.7073	62.895	12.4542	234.011	234.583	11.6457	4.07812	1.32812	23.5016	10.3024	5.8125	2.20312	19.9594	311.324	5.52917	0.546293	18.9022	0.944017	0.0489237	0.00541464	0.000882897	13.0964	2.17236	72.8914	48.8408	12.2244	208.387	62.2876	7.15302	3.57812	1.25469	16.4641	9.45469	6.5625	2.38125	17.3094	295.897	5.59172	0.539059	18.5053	0.930327	0.0627523	0.00555082	0.000786032
28	28.3	29.0416	13.0125	1.93109	80.4932	48.6128	11.2848	216.404	237.568	10.6062	3.85938	1.29688	20.8516	10.7331	6.35938	2.28125	21.9359	289.604	5.25267	0.538888	18.6471	0.939359	0.0539114	0.00575251	0.000882079	10.6371	1.76609	67.6548	39.9104	11.0008	186.332	127.413	6.98285	3.42188	1.26562	16.7375	12.0469	6.95312	2.30938	23.7594	237.941	5.49353	0.533649	18.2862	0.928373	0.0644446	0.00558959	0.000817161
28	28.3	28.589	12.9174	1.86708	85.979	48.4279	10.9394	233.398	218.769	11.574	4.10938	1.35625	24.7344	11.9806	6.29688	2.26719	25.2578	298.082	5.39988	0.554958	18.7651	0.94277	0.0505148	0.00574627	0.000871542	9.73027	1.65452	66.6655	35.6657	10.672	185.457	88.7315	6.53073	3.26562	1.36875	15.9391	13.4226	7.54688	2.38125	28.3031	224.964	5.17933	0.559176	18.2724	0.932751	0.0601914	0.00594984	0.000940125
28	28.3	28.8828	13.0825	1.88968	88.7909	49.6371	11.0743	241.969	215.987	10.8323	4.42188	1.35938	24.6406	11.8953	6.40625	2.26719	25.2328	319.221	5.62238	0.584882	18.8148	0.943993	0.0498414	0.00511946	0.000778818	9.09212	1.55712	67.1326	33.7867	9.96817	200.536	66.0667	6.65573	3.01562	1.35938	14.6766	13.7295	7.92188	2.66719	29.1594	243.774	4.71706	0.565237	18.3071	0.930404	0.0630797	0.00542885	0.000729916
28	28.3	28.8662	15.1773	2.10311	95.2893	58.2411	11.9076	252.546	222.523	11.1757	4.6875	1.36719	23.5734	11.1795	5.85938	2.20312	23.3359	360.252	5.87779	0.560155	18.9684	0.94707	0.047134	0.00514237	0.000744942	10.6348	1.76821	71.5559	38.7657	11.1853	209.965	52.8366	6.90893	3.32812	1.26562	13.4422	13.9285	7.64062	2.74375	27.4312	279.459	5.35874	0.526306	18.4416	0.93144	0.0623505	0.00587691	0.000776346
28	28.3	27.3594	17.2357	2.3595	99.655	67.2045	12.944	262.279	229.508	11.9845	4.46875	1.41406	26.6375	10.1525	5.85938	2.21719	19.4375	406.404	6.60225	0.572941	19.094	0.9466	0.0471531	0.00527708	0.00078313	12.674	2.06205	84.1812	46.0458	12.2469	239.427	69.8066	8.98082	3.17188	1.35625	18.1	11.6369	7.73438	2.39688	21.775	344.173	6.06751	0.618627	18.8138	0.941824	0.0524225	0.00546282	0.000674277
28	28.3	27.0912	20.1955	2.69281	107.071	75.6194	14.4537	288.684	232.282	11.9669	4.60938	1.39062	26.875	9.7689	5.1875	2.19844	19.5906	454.934	6.46867	0.581925	19.2787	0.946637	0.0467016	0.00526986	0.000818413	12.2819	1.98506	82.6444	43.2605	11.5768	236.684	58.4485	7.74754	2.96875	1.34219	17.0656	13.0964	8.25	2.30313	23.9281	350.757	6.03471	0.638971	18.7379	0.937762	0.0562328	0.00571198	0.000689461
28	34.3	35.1143	17.3762	4.00617	57.859	59.5996	28.1021	148.136	284.373	8.89655	4.26562	1.3125	18.8219	6.38937	4.14062	2.14062	12.85	142.622	5.2218	0.322399	18.2724	0.937897	0.0489873	0.0112098	0.00252766	19.2394	4.52469	55.6008	63.1267	30.5684	139.442	88.5209	7.47309	4.40625	1.275	15.9594	6.20489	3.92188	2.12188	13.5016	127.953	3.32203	0.345235	18.22	0.939318	0.0467506	0.0112023	0.00284682
28	34.3	35.0208	19.4002	4.31131	60.2321	63.6137	29.0646	151.977	299.424	7.92693	4.03125	1.28906	16.6672	6.33291	3.98438	2.14219	12.6906	118.189	5.43713	0.332954	18.3251	0.943218	0.0432685	0.0105425	0.00249064	19.2711	4.53736	55.8035	63.224	30.6071	142.829	83.8388	7.23383	3.95312	1.26562	14.7406	6.89914	3.96875	2.19062	14.325	128.629	4.71021	0.345537	18.2246	0.939246	0.0467781	0.0112223	0.00290666
28	34.3	34.6354	20.313	4.38499	60.5582	66.4494	27.9249	146.222	305.176	8.16595	3.82812	1.26562	17.6938	6.58049	4.23438	2.14375	12.9906	108.395	5.52283	0.315819	18.3972	0.948076	0.0396136	0.0100388	0.00217419	17.94	3.6398	55.0968	60.6235	23.6596	133.642	108.204	6.42175	3.59375	1.26562	14.0281	7.25216	4.42188	2.19219	15.3719	105.255	4.44049	0.353619	18.1251	0.944986	0.0418404	0.0109655	0.00255468
28	34.3	34.2095	19.8122	4.05856	60.2013	66.2434	25.895	145.212	301.986	7.85037	3.76562	1.29688	16.4563	6.69643	4.32812	2.14062	12.9469	98.0798	5.75596	0.3494	18.2943	0.948456	0.0389994	0.00997906	0.00210126	18.0315	3.5684	56.5664	61.1095	23.3812	130.398	96.1341	6.57716	3.23438	1.26562	13.0594	7.20023	4.48438	2.18125	13.9281	90.6481	4.86511	0.310877	18.2845	0.949497	0.0382077	0.0102808	0.00224277
28	34.3	34.2221	19.8608	4.08054	61.2482	67.3157	25.359	149.296	302.429	7.90018	3.67188	1.29688	16.3328	6.73977	4.35938	2.13281	13.7438	92.4396	5.67706	0.372433	18.3337	0.954496	0.0344315	0.00894788	0.00206678	16.2631	3.21048	58.0637	58.9467	21.4214	139.824	73.8133	6.55797	3.1875	1.2625	12.4359	7.85993	4.85938	2.175	16.6875	92.1579	3.71666	0.316907	18.3246	0.952249	0.036562	0.00934944	0.00179449
28	34.3	33.5892	20.2516	4.10761	65.009	67.5946	25.5191	157.697	294.877	7.67539	3.79688	1.28438	15.7734	7.04607	4.57812	2.14062	14.1469	95.8371	5.43826	0.338644	18.4509	0.959234	0.0309305	0.00802612	0.00199043	16.1246	3.2045	55.9843	58.2457	21.4153	138.316	76.1144	5.83279	3.15625	1.25937	11.4609	8.04574	4.85938	2.18125	16.7219	86.665	4.401	0.375666	18.1284	0.946164	0.040599	0.010476	0.00208847
28	34.3	34.0652	20.6234	4.50283	66.5107	67.8409	28.4474	163.156	293.423	6.93297	3.8125	1.26562	13.5156	7.22432	4.76562	2.14062	14.7781	92.1713	5.51193	0.345383	18.479	0.964406	0.0269903	0.00729556	0.00184343	18.8693	4.15082	60.6299	60.9135	26.7054	161.208	119.622	5.82893	3.57812	1.23438	12.3984	8.10915	4.98438	2.17188	16.3625	85.0061	5.17783	0.346688	18.4947	0.96095	0.0272842	0.00840916	0.00196705
29	32.6	31.2503	11.3578	1.92977	61.3376	39.7581	11.6935	184.524	257.846	9.38303	3.39062	1.23438	18.2953	9.64868	5.85938	2.20312	19.9937	127.384	5.3183	0.522167	18.3952	0.953109	0.0419907	0.00474463	0.000764545	8.92119	1.59578	57.171	32.3269	10.0765	168.35	68.2688	7.48021	2.95312	1.27812	13.5813	10.6533	7.01562	2.25625	21.1969	93.6065	4.15283	0.51334	18.0838	0.952254	0.0415653	0.00537733	0.000803625
29	32.6	32.0457	11.8767	1.94414	62.096	41.7999	11.6654	184.409	248.426	8.65808	3.32812	1.20781	15.0594	9.7034	5.8125	2.20312	20.2406	137.728	5.64054	0.505503	18.4439	0.956001	0.0383374	0.00518239	0.000959796	9.41997	1.50187	63.9983	34.1497	8.84196	192.867	57.3292	5.66096	3.29688	1.34062	13.5156	12.7115	8.84375	2.40313	24.4	113.503	3.78877	0.547476	18.365	0.957944	0.0344276	0.00521937	0.000827359
29	32.6	31.0767	11.6906	1.8142	65.1708	42.3481	10.9732	188.693	249.182	9.07935	3.70312	1.34844	16.9719	9.98358	5.71875	2.20312	20.3188	149.945	5.19674	0.513985	18.459	0.954957	0.0406411	0.00550663	0.000919351	10.4153	1.70035	55.1796	38.1364	10.8884	145.04	79.7601	7.25854	3.625	1.24687	13.9125	9.95244	5.98438	2.30469	19.9688	114.203	4.44383	0.502403	18.0924	0.95218	0.0412204	0.00624283	0.000969088
29	32.6	31.1126	13.5337	2.04403	66.7705	48.4808	12.1312	190.232	256.092	7.77642	3.51562	1.33125	15.5687	9.5868	5.54688	2.20312	19.5719	156.752	5.66204	0.520933	18.5036	0.949392	0.0448387	0.00598013	0.000937211	11.9347	1.84595	60.0932	44.1355	11.3707	173.904	131.299	7.61776	3.29688	1.29844	13.3938	10.8382	5.79688	2.19219	22.5344	133.981	4.74918	0.532774	18.2484	0.944248	0.049088	0.00646217	0.000953632
29	35.3	31.7965	6.63447	0.799612	53.2221	26.119	4.39455	172.2	154.814	13.4174	4.35938	1.29219	29.4328	30.3008	5.20312	2.13437	57.5562	98.2017	4.57333	0.559638	18.0805	0.927549	0.0669313	0.00509884	0.000887132	4.63104	0.606718	38.6352	17.9592	3.68049	118.647	63.4387	11.2511	3.89062	1.22656	27.2734	36.3802	5.10938	2.07812	83.2875	52.3625	5.25445	0.553391	17.6769	0.933297	0.0589191	0.00639955	0.00140727
29	37.7	34.7215	12.8329	2.42358	42.5452	46.7183	15.7313	107.901	309.414	6.2196	3.85938	1.28594	12.1516	8.18041	5.14062	2.20312	17.4125	80.2629	5.63223	0.510933	17.7691	0.938117	0.0464928	0.012809	0.00246883	12.4982	2.20012	46.1823	46.8246	14.3822	115.627	171.432	6.10362	4.09375	1.375	12.0531	7.03821	5	2.19375	13.5687	87.1507	5.63746	0.51401	17.8522	0.937348	0.04457	0.0136101	0.00237166
29	37.7	35.3594	11.7826	2.32733	40.2112	43.6924	15.6817	100.295	304.69	6.49301	4.07812	1.26562	12.5625	7.46756	5.04688	2.20312	14.8203	71.0298	5.76364	0.489213	17.5757	0.931732	0.0505955	0.0150329	0.0026479	12.0775	2.10605	44.2108	47.2195	13.7429	111.169	156.205	6.81153	4.3125	1.54688	12.4406	5.67943	4.60938	2.20312	9.79063	86.1324	5.23714	0.495935	17.7669	0.930175	0.0487314	0.0153207	0.00241214
30	32.4	32.6654	11.7354	2.40472	47.1092	45.8473	17.8537	132.386	277.452	10.3853	3.84375	1.42188	21.6344	7.16948	4.76562	2.20312	14.1344	183.451	5.54015	0.449516	17.8883	0.886262	0.0947875	0.0156435	0.00252987	9.60653	2.12066	44.196	36.8767	16.5212	120.45	94.4634	7.74081	3.375	1.39375	11.9828	8.5457	5.89062	2.22656	16.2922	141.535	5.89177	0.508325	17.5927	0.892774	0.0907149	0.015022	0.00246
30	32.4	32.5966	11.6552	2.40534	46.6516	45.915	17.4648	128.41	282.837	9.8071	3.875	1.35938	19.7625	7.3615	4.82812	2.19062	14.7031	176.876	5.75494	0.472952	17.7639	0.879843	0.0981842	0.0172444	0.00296936	9.94441	2.17995	43.6582	38.6354	16.4935	114.205	93.4852	8.18488	3.45312	1.39062	12.3938	8.21736	5.34375	2.19687	16.3906	148.769	5.84377	0.523058	17.5633	0.892054	0.0914983	0.0148246	0.00227968
30	34.8	34.7896	11.149	2.59777	46.3262	38.1214	19.6531	122.847	300.814	6.53201	2.6875	1.17188	13.3719	8.33409	5.51562	2.17188	15.9391	63.3613	5.67454	0.467713	17.7635	0.953389	0.034474	0.00975556	0.00272097	10.3006	2.5209	36.4562	35.758	19.7192	94.1128	71.6742	6.48227	2.70312	1.1625	13.4031	8.46089	5.1875	2.14531	16.3687	71.144	5.03966	0.541932	17.4247	0.932816	0.0492245	0.0137551	0.00327238
32	29.6	28.3708	24.3458	3.43056	106.235	93.2952	19.3264	292.029	215.523	15.424	5.17188	1.39688	33.0359	7.80063	4.70312	2.14062	15.6219	704.183	5.01272	0.433924	19.2918	0.902226	0.0830883	0.0113726	0.000996676	20.9164	2.74288	99.8496	84.2986	15.7361	278.037	74.0386	11.6691	5.84375	1.37813	23.5125	9.31729	5.04688	2.22969	21.4547	631.203	4.68263	0.463413	19.1616	0.90096	0.0844142	0.0119916	0.00110645
32	29.6	27.6927	21.2524	2.82424	105.546	82.9148	16.0622	301.082	214.641	15.8799	5.10938	1.4	34.0938	8.287	5.07812	2.20312	16.7719	684.682	4.78885	0.467873	19.2457	0.901481	0.0838548	0.0117336	0.000971506	19.1219	2.52778	94.0075	75.6401	14.1122	271.25	47.6981	13.2398	4.48438	1.34219	31.3828	9.30132	4.75	2.22344	20.3219	666.791	4.79441	0.528708	19.0951	0.905977	0.0813688	0.0111593	0.00095346
32	29.6	28.0019	20.5778	2.73343	107.95	81.72	15.6274	313.506	213.731	16.1992	5.0625	1.39062	36.2375	8.68558	5.35938	2.14062	17.2	674.527	4.61236	0.470325	19.2736	0.898688	0.0870442	0.0115962	0.000938501	14.846	2.13393	98.7046	61.0783	13.4988	293.639	57.096	10.3827	3.76562	1.4	22.0844	9.95906	5.98438	2.22969	21.8375	604.703	4.19867	0.528003	19.0848	0.896705	0.0867888	0.0128972	0.000974769
32	29.6	28.5497	17.134	2.33631	104.861	68.062	14.1087	311.805	219.605	14.9452	4.625	1.39062	30.0359	9.43157	5.51562	2.24063	18.35	597.695	4.46378	0.494482	19.1707	0.89473	0.0910552	0.0116799	0.000921489	11.7077	1.90206	87.3077	46.7036	12.4704	272.096	93.6104	9.59726	3.71875	1.35938	20.3594	11.2523	6.84375	2.5375	24.1016	535.136	4.10208	0.554664	18.9042	0.881359	0.102905	0.0127912	0.000858579
32	29.6	28.6995	16.4117	2.21849	105.219	65.7555	13.3956	310.3	219.14	14.4635	4.70312	1.42188	29.1125	9.51823	5.71875	2.31094	20.4281	654.2	4.51876	0.494995	19.1958	0.887991	0.0972111	0.0123436	0.00094302	12.1458	1.92951	91.7165	48.3076	12.728	288.472	84.2064	8.58809	4	1.44219	20.2109	10.4542	6.26562	2.41875	21.1641	548.099	3.95572	0.53205	18.9564	0.8791	0.104989	0.0124637	0.000847086
32	29.6	29.1464	19.4859	2.45844	110.939	77.7328	13.8693	311.315	208.021	17.0466	4.5625	1.39062	40.9188	9.89337	5.48438	2.24844	21.6141	691.216	4.97597	0.490028	19.3236	0.891562	0.0941229	0.012005	0.000908434	11.554	1.84692	86.3093	45.8294	12.3496	266.334	88.6394	7.53891	3.73438	1.39844	15.3875	11.7833	6.92188	2.65	25.4516	606.777	4.4414	0.521653	18.8749	0.861838	0.121341	0.0134416	0.000975171
32	31.6	30.9312	20.4268	3.3885	77.924	73.723	20.5824	210.371	225.116	13.6633	5.57812	1.48438	30.2156	7.11819	4.70312	2.20312	14.1156	456.97	4.85711	0.461866	18.7006	0.88308	0.100586	0.0141723	0.00150908	16.0597	2.68886	74.188	60.62	17.4659	219.3	70.9777	9.02102	4.70312	1.48438	18.7969	8.00018	5.51562	2.31094	14.6766	579.792	4.15352	0.476451	18.5548	0.849453	0.130596	0.0183618	0.00165521
32	31.6	30.5649	18.728	3.00828	77.7831	69.7033	18.7123	211.355	236.785	12.6811	5.4375	1.46406	28.1281	7.41878	5.04688	2.21875	14.2406	505.396	4.65702	0.455823	18.6775	0.867484	0.114888	0.0151357	0.00142402	17.0139	2.74665	72.0956	62.8878	16.6623	203.76	80.8662	10.0096	4.85938	1.47812	20.9516	7.28609	5.15625	2.27188	13.0594	511.29	4.35775	0.393413	18.5741	0.863488	0.118017	0.014473	0.00145048
32	31.6	30.6538	18.7671	2.91157	80.7502	70.7167	17.4862	219.396	225.452	13.3214	5.34375	1.48438	30.975	7.99697	5.04688	2.175	14.7438	505.552	4.76406	0.460562	18.7712	0.880378	0.103889	0.0141404	0.00134574	13.5644	2.21017	75.8266	51.8766	14.3152	226.844	59.9436	8.7661	4.07812	1.47031	17.8438	8.09408	5.89062	2.39062	14.6359	623.662	4.14147	0.448	18.5393	0.85186	0.126931	0.0188024	0.00154732
32	31.6	30.9543	17.744	2.68974	79.6269	64.8902	16.0573	215.471	236.773	12.8298	5.0625	1.42188	26.925	7.89157	5.10938	2.17813	14.8172	505.983	4.8711	0.467026	18.759	0.877463	0.107904	0.0135481	0.001377	10.5999	1.89004	70.9919	42.571	12.8207	220.222	81.424	6.58647	3.82812	1.43906	11.6687	9.70223	7.35938	2.54531	17.3969	587.659	4.27311	0.441768	18.4772	0.852988	0.130074	0.0158615	0.00144287
32	31.6	31.779	14.8977	2.27788	79.3089	56.5769	14.0566	223.413	242.989	11.1163	4.98438	1.425	23.6297	8.2169	5.5	2.26562	15.9891	519.079	4.52835	0.49373	18.7086	0.862644	0.121396	0.0145342	0.00135665	8.97155	1.69994	66.536	36.438	11.5456	211.583	65.7438	5.57991	3.84375	1.3375	10.6266	9.7228	7.42188	2.57031	17.1625	597.731	4.07395	0.47629	18.2497	0.79176	0.181573	0.0226055	0.0017751
32	31.6	31.1221	16.4887	2.43489	79.7068	62.7747	14.3292	222.569	232.665	12.3946	4.96875	1.42188	27.1219	8.37743	5.35938	2.18125	15.7656	495.674	4.75671	0.496279	18.7281	0.867447	0.117037	0.0140352	0.00133073	8.49101	1.5885	63.5985	34.1174	10.9242	217.594	59.8731	5.45016	3.90625	1.42188	10.1016	11.2301	7.76562	2.41875	21.6687	615.58	4.2365	0.501654	18.3145	0.809251	0.169105	0.0201221	0.00143825
32	35.8	33.8578	15.69	3.21412	56.9609	51.4699	22.2418	153.193	265.696	9.72417	3.73438	1.28594	18.7844	9.21376	4.57812	2.20312	18.8438	129.098	4.94669	0.55434	18.155	0.943511	0.04847	0.00826862	0.00164529	14.4078	2.86987	52.9835	48.0548	20.2139	137.614	69.2385	8.05192	3.39062	1.29219	11.6406	9.58694	5.40625	2.22812	18.6656	103.04	3.9184	0.580428	18.1397	0.951679	0.0388567	0.00590775	0.00100671
32	35.8	34.4663	17.5323	4.1901	61.9648	55.4394	29.4492	168.632	260.395	9.62823	4.07812	1.16875	19.8	9.12698	4.10938	2.17188	17.8625	143.899	5.94981	0.511694	18.3218	0.948864	0.0438711	0.00682062	0.00150963	17.8947	4.15273	62.7804	55.7053	29.4323	159.474	84.9115	9.31293	3.48438	1.23906	17.2109	8.67513	3.9375	2.12188	15.7781	128.74	4.05975	0.518088	18.4327	0.948329	0.0424884	0.00664241	0.00130748
32	35.8	34.1218	18.8601	4.48507	68.1051	59.9269	31.8318	175.215	268.446	9.5365	4.73438	1.37969	19.6578	6.03984	3.85938	2.14062	12.6719	164.922	6.23992	0.489332	18.4003	0.951208	0.0416006	0.00700093	0.00153313	19.2061	4.66261	67.7785	59.3896	32.0492	171.457	71.6232	8.46787	4.0625	1.32812	17.3375	6.10938	3.79688	2.12031	10.6937	150.134	4.5042	0.518853	18.4531	0.940917	0.0469354	0.00784892	0.00168839
33	34.4	33.2874	6.18515	1.36768	50.8175	20.0554	10.2733	143.003	123.46	10.9697	3.34375	1.22188	27.4438	43.1803	8.40625	2.25	88.9234	50.6927	5.49367	0.625535	17.5678	0.973906	0.0228867	0.00254227	0.000439145	6.32708	1.51339	45.8367	21.0178	11.1622	141.804	45.8416	8.61756	2.96875	1.24687	19.5906	21.9873	9.46875	2.37344	48.2828	55.6672	5.21273	0.641518	17.6481	0.959087	0.0368515	0.0034697	0.000655867
33	34.4	33.781	12.1694	2.12115	99.8294	38.7052	13.0499	273.68	130.836	14.6563	5.28125	1.26562	31.9281	32.72	5.46875	2.20312	85.0625	92.3155	5.22318	0.457986	18.8674	0.977033	0.0203391	0.00194948	0.000312317	7.4527	1.76265	66.9342	23.013	12.6771	169.407	24.4991	9.57032	3.35938	1.34219	23.2437	41.212	9.73438	2.40937	94.5625	81.202	4.11526	0.60034	18.0464	0.967475	0.0295535	0.00283265	0.000479018
33	34.4	32.8531	15.6818	2.61075	112.329	49.7435	15.4955	288.734	153.747	11.1653	5.09375	1.20312	23.2391	29.3659	5.39062	2.21094	64.8063	103.986	5.49926	0.456187	18.9645	0.977213	0.020145	0.00225084	0.000371871	7.60016	1.81345	63.8183	23.6818	13.0517	170.907	26.81	6.39145	3.03125	1.29531	15.4906	41.6905	9.14062	2.28437	88.0312	78.7844	5.00888	0.501628	18.0403	0.964155	0.0307743	0.0040002	0.00117509
33	34.4	29.9488	16.718	3.17333	110.752	51.3806	18.8978	288.66	172.591	11.4263	4.29688	1.17188	25.6953	24.425	5.76562	2.21094	44.2578	99.1037	5.84801	0.446576	18.952	0.976079	0.0209702	0.00267363	0.000507699	15.2527	3.01013	110.27	47.1375	18.4813	301.022	73.5812	10.9221	4.125	1.2875	23.1062	19.331	6.0625	2.16562	45.7406	88.7982	5.26366	0.421109	19.0486	0.973713	0.0224114	0.00298871	0.000634579
33	34.4	31.3351	14.1817	3.1171	89.5212	44.1766	20.0115	230.938	194.211	9.38768	3.09375	1.17031	19.7625	21.45	6.51562	2.25156	39.7	86.4265	5.97566	0.498166	18.6135	0.971414	0.0237463	0.00365122	0.000751724	12.7162	2.92832	77.7831	40.1889	20.3164	195.691	37.3026	9.44005	3.0625	1.20156	19.0656	19.7962	6.96875	2.27969	45.5219	79.2288	3.61495	0.475281	18.4259	0.963587	0.0297608	0.00589449	0.00139896
35	27.4	28.7341	13.7053	2.108	68.0523	52.5373	13.1713	182.825	216.215	13.5481	5.59375	1.33594	32.1	8.88579	4.9375	2.20312	18.8047	200.334	5.78947	0.491209	18.414	0.922502	0.0651542	0.0117261	0.00104955	9.72861	1.59204	61.6323	37.96	10.8454	172.471	58.4931	9.72076	4.48438	1.15312	20.7812	11.3247	6.04688	2.23281	23.8844	160.852	4.61976	0.470606	18.128	0.921541	0.06619	0.0114652	0.000875171
35	27.4	28.9551	14.869	2.27028	70.3754	56.1741	13.8269	185.978	210.12	14.0549	5.60938	1.35938	34.4844	8.66164	4.84375	2.17188	18.1812	207.438	6.06154	0.469627	18.4539	0.924215	0.0631843	0.0116839	0.00105055	11.3037	1.77127	62.8237	45.4661	11.5254	171.086	70.5626	10.0046	4.70312	1.38437	21.2844	10.6332	5.3125	2.2	22.9031	176.537	5.73539	0.394768	18.2106	0.915959	0.0703657	0.0127373	0.00104185
35	27.4	29.3219	16.0882	2.65787	69.9404	59.0639	15.9029	186.019	223.276	13.8622	5.8125	1.39062	31.4109	8.54636	4.73438	2.14062	17.7422	204.864	6.21988	0.457573	18.4381	0.923633	0.0637909	0.0116499	0.00106881	13.2988	2.13926	61.1406	50.1735	13.9525	172.459	68.8178	10.3313	4.42188	1.21719	20.625	10.5058	5.23438	2.22187	20.7406	172.425	5.13128	0.44339	18.1692	0.917478	0.068403	0.0125099	0.00101607
35	27.4	29.4327	17.4039	2.85891	72.5876	63.0229	17.0494	192.787	217.19	14.0638	6.125	1.39531	33.5484	8.28038	4.53125	2.16094	17.1641	218.165	6.26358	0.477323	18.5169	0.926648	0.0613217	0.0110799	0.00102095	13.519	2.14238	64.6937	51.8377	13.7001	176.53	56.8348	10.9575	4.85938	1.39531	25.2469	10.9695	5.20312	2.13125	22.1609	178.478	5.1696	0.428469	18.3016	0.915939	0.070063	0.0129435	0.0010648
35	27.4	29.5373	18.2899	3.12076	74.8907	66.4939	19.4684	199.422	223.181	13.86	6.4375	1.35938	32.575	8.14915	4.39062	2.14062	16.0813	229.38	6.42765	0.477211	18.5774	0.925772	0.0620249	0.0112284	0.000974657	16.571	2.75743	70.9023	60.3934	17.5973	191.896	87.9506	11.8432	5.8125	1.375	22.2469	8.96666	4.92188	2.13281	18.4187	215.294	5.50429	0.466144	18.4889	0.915964	0.0704072	0.0125417	0.00108671
35	27.4	29.5781	18.1678	3.06812	74.2383	66.1475	18.8973	197.917	227.588	13.5269	5.875	1.375	30.7281	8.05388	4.5625	2.14062	16.9797	227.339	6.2634	0.483137	18.5598	0.9264	0.0613095	0.0112764	0.00101378	14.8357	2.47108	64.4469	54.4719	15.9292	177.567	59.945	10.4417	5.1875	1.34688	20.3875	9.79497	5.85938	2.125	19.5219	185.284	5.09292	0.441426	18.2783	0.920194	0.0663312	0.0123946	0.00108374
35	31.4	32.9234	9.70191	1.65212	46.3986	34.0124	10.2544	132.037	274.612	6.717	3.45312	1.23438	13.9187	9.46068	5.89062	2.23438	20.875	74.8082	5.72324	0.58949	17.6249	0.931317	0.0593535	0.00904286	0.00128314	9.70611	1.63026	47.314	34.2314	10.2701	141.301	174.261	6.70257	3.54688	1.25	13.2484	9.17148	5.98438	2.20312	19.6	74.7497	6.02529	0.604149	17.6185	0.932786	0.0571891	0.008841	0.00127022
35	31.4	32.4454	9.80365	1.68916	46.9784	35.1242	10.3763	140.659	265.826	7.68519	3.70312	1.27656	15.2	9.34953	5.71875	2.20312	19.9547	88.1993	5.91759	0.574663	17.6334	0.924242	0.06383	0.0106973	0.00129452	10.1601	1.73879	48.4832	35.4853	10.9588	138.332	156.97	6.86608	3.60938	1.29688	12.6906	8.9741	5.67188	2.24219	18.8047	68.9729	6.03292	0.58313	17.6368	0.937735	0.0528937	0.00883426	0.00124276
35	33.6	34.6041	13.3884	2.65122	51.0338	49.1164	17.9269	128.601	280.689	9.93005	4.46875	1.35938	17.9906	6.49978	4.26562	2.09844	12.4172	86.5391	4.7076	0.311537	18.0488	0.918174	0.0617468	0.0133863	0.00297017	10.3615	2.03522	46.4883	40.105	14.2588	120.993	95.3283	6.81453	3.73438	1.37656	13.2125	7.0071	5.21875	2.225	13.1734	75.7143	3.8303	0.299456	17.806	0.915442	0.0638719	0.0170007	0.00311765
35	33.6	33.5389	13.3	2.52592	51.2955	47.7137	16.7231	128.464	286.751	9.63352	4.51562	1.34219	18.0281	6.7515	4.35938	2.09687	13.0469	86.0266	5.78691	0.352702	17.9542	0.918894	0.0589645	0.0129315	0.00296808	11.8856	2.3416	44.4348	44.0424	16.2271	120.908	76.1097	8.29043	3.92188	1.23438	17.1141	7.50026	4.875	2.14062	14.4281	77.7268	4.84585	0.407672	17.6054	0.917682	0.0598544	0.0192594	0.00373318
35	33.6	33.6285	12.5248	2.23463	46.3331	45.7619	14.7561	119.028	279.33	9.10342	4.48438	1.32344	18.8906	6.89187	4.45312	2.10938	12.2562	83.1278	5.82757	0.459733	17.7667	0.932013	0.0485609	0.0152244	0.00309777	9.92984	1.81023	36.4544	37.4136	11.5855	93.8585	71.7494	7.83885	3.76562	1.24844	14.7656	8.11255	6	2.1625	13.9125	76.941	4.0534	0.513143	17.2163	0.901395	0.0705381	0.024548	0.00473779
35	33.6	33.2023	13.0489	2.27367	50.3193	46.6583	14.7697	127.536	276.871	9.25162	4.45312	1.29688	18.775	7.03415	4.71875	2.14062	12.6344	89.3953	5.41931	0.490257	17.7654	0.938692	0.0440686	0.0149153	0.00354378	9.44835	1.64984	40.0419	36.5782	10.9294	104.551	85.066	7.00865	3.8125	1.23438	14.2672	8.40848	6.14062	2.18125	16.3609	86.7711	4.47295	0.500257	17.378	0.912727	0.0634817	0.0220471	0.0042338
35	33.6	33.1105	13.8538	2.3258	51.1665	49.0579	14.7158	128.555	272.524	9.31106	4.21875	1.29375	18.4828	7.41752	4.85938	2.14062	14.3469	91.7819	5.70971	0.482298	17.815	0.941989	0.041018	0.014035	0.00363744	13.0285	2.24004	53.9974	47.6325	14.027	137.637	91.3886	8.74195	4.03125	1.28906	18.2516	7.93054	5.59375	2.29375	15.7391	101.114	4.67484	0.491945	17.8934	0.940778	0.0426609	0.0134167	0.00351156
35	33.6	33.1444	15.7187	2.92964	51.0548	53.6909	20.6406	127.449	280.64	9.01251	4.54688	1.36563	18.8531	6.96237	4.59375	2.14062	14.2078	88.8417	5.93239	0.430913	17.8395	0.940896	0.0396617	0.014827	0.00435937	13.3867	2.01173	59.4113	47.8483	11.3872	145.799	68.8362	8.63741	4.51562	1.29375	18.225	8.23103	5.42188	2.11719	18.8797	104.442	4.70251	0.469645	17.8784	0.937726	0.0449719	0.0140531	0.00359897
35	33.6	34.8687	15.5419	3.37386	48.455	52.9412	23.1961	114.793	291.024	9.12874	4.48438	1.35938	18.2953	6.46653	4.45312	2.14062	12.6937	90.4509	6.13511	0.392184	17.8035	0.937707	0.0412826	0.0159855	0.0048329	15.2837	3.22148	51.2161	52.2321	22.1686	130.755	87.6704	8.2928	4.57812	1.33281	19.0188	6.73419	4.78125	2.17188	12.6875	96.3352	4.88	0.460456	17.8549	0.943173	0.0393149	0.0136172	0.00450272
35	33.6	33.8297	13.2304	2.27945	45.6363	48.2418	15.0743	107.746	285.159	9.92932	4.53125	1.32812	21.1859	6.79217	4.54688	2.14062	13.7312	85.791	5.66803	0.35814	17.684	0.927521	0.0475271	0.0201705	0.00499015	10.5326	1.73501	41.7841	41.2658	11.1672	103.223	83.424	7.20057	3.75	1.32187	15.0531	8.02148	5.51562	2.25781	15.9781	83.463	3.95903	0.383225	17.4289	0.915759	0.0551182	0.0233744	0.00543686
35	33.6	34.0078	12.1715	2.18688	44.9539	44.7602	14.6858	106.715	289.141	10.2105	4.73438	1.42188	20.4062	6.62079	4.20312	2.14219	13.4422	91.0429	5.30369	0.353527	17.5584	0.915732	0.0569774	0.0206692	0.00421904	8.29959	1.50453	39.0683	33.5289	10.2343	101.923	70.5099	6.10978	3.51562	1.32812	13.6547	8.57205	5.70312	2.23438	16.1094	84.6075	3.76582	0.354383	17.142	0.88716	0.0761615	0.0297279	0.00456346
36	32.3	32.3263	15.239	3.26435	68.3832	56.5835	20.6777	179.14	265.879	9.59794	4.4375	1.37969	19.9156	7.67571	5.29688	2.23438	14.5406	342.693	5.26184	0.412167	18.3385	0.880953	0.0976099	0.017767	0.00238317	11.1724	2.53483	56.6572	41.8375	16.914	172.245	68.0157	5.4521	3.59375	1.40156	12.3859	8.84953	7.70312	2.48438	14.2312	439.158	5.271	0.410195	18.0365	0.839182	0.134192	0.0220392	0.00212561
36	32.3	31.3392	17.3462	3.60907	73.3618	64.0104	22.1441	189.542	254.003	11.6907	4.17188	1.40938	22.1359	7.72293	4.92188	2.17188	14.9266	327.989	5.36131	0.410024	18.48	0.908018	0.0761502	0.0135428	0.00229988	15.8408	3.07733	69.5355	58.1982	18.9382	195.609	65.8323	7.14748	3.5625	1.37969	14.7969	9.22778	5.70312	2.26875	18.65	375.351	5.3152	0.410368	18.4233	0.900521	0.0831844	0.0153559	0.00183987
36	32.3	30.6684	19.3512	3.87351	77.7026	70.5724	23.2873	195.351	234.222	13.4124	4.73438	1.39844	30.4484	7.99272	4.51562	2.14062	15.7109	355.5	5.51972	0.392001	18.589	0.925562	0.0637922	0.0122228	0.00226409	15.8411	3.07659	69.5348	58.1982	18.9382	195.609	65.5166	6.69466	3.65625	1.32656	14.4109	9.49729	6.10938	2.30625	18.7078	375.257	5.37017	0.410309	18.4233	0.900552	0.0831681	0.0153595	0.00183425
36	32.3	30.7728	21.2208	4.41189	78.0815	76.5881	28.4321	194.126	241.065	12.8772	5.29688	1.42188	28.0281	6.73748	4.32812	2.14062	13.3484	345.6	6.04203	0.368006	18.669	0.928819	0.0583636	0.0116278	0.00228161	20.5784	4.13991	80.2055	74.7934	26.6512	201.557	110.902	12.1203	5.45312	1.37969	27.1797	7.22098	4.29688	2.08125	15.1875	341.661	5.52588	0.388913	18.697	0.930626	0.0563481	0.0116859	0.00227503
36	32.3	31.4679	22.8499	5.09593	78.3164	80.6929	35.6552	194.922	256.984	12.631	5.42188	1.48438	27.1719	5.52977	3.82812	2.13594	10.3953	325.751	6.69182	0.372814	18.7273	0.929103	0.056386	0.0113896	0.00235506	24.0045	5.26221	80.1134	85.3631	36.9801	204.508	124.328	13.0228	5.5	1.42656	26.5922	5.21862	3.70312	2.09063	9.80312	327.531	6.50048	0.398278	18.7979	0.927436	0.0582287	0.0121217	0.00259254
36	32.3	32.4308	22.0134	4.81377	72.626	75.2699	30.1616	182.916	270.949	11.2393	5.10938	1.48438	22.0406	5.8986	4.04688	2.17188	11.0594	318.2	6.59931	0.402324	18.6059	0.917941	0.0635226	0.0127289	0.00233909	21.8677	4.7054	71.8756	73.7128	28.8998	181.993	162.92	10.8398	4.5625	1.48438	22.0219	6.10616	4.17188	2.19687	11.5906	312.668	6.38999	0.428757	18.5949	0.914863	0.0654962	0.0137422	0.00248889
36	32.3	32.6121	20.2582	4.04566	67.5968	67.9659	24.3759	185.127	265.915	10.267	4.60938	1.42188	20.9781	7.46767	4.6875	2.14062	15.6797	329.912	5.51787	0.448662	18.4377	0.902316	0.0751521	0.0172683	0.00236162	17.0291	3.1379	63.2772	55.09	20.5172	210.923	83.3803	6.0687	3.3125	1.39062	11.6656	8.39907	6.28125	2.42344	17.6766	417.866	4.83103	0.472015	18.2848	0.87952	0.101598	0.0190908	0.0023268
36	32.3	32.9469	20.3083	3.95377	69.1682	67.1532	23.8734	182.027	274.104	9.82626	4.51562	1.39062	19.4828	7.21763	4.57812	2.14062	15.4047	300.941	5.52457	0.404417	18.4656	0.916295	0.0653103	0.0149768	0.00213756	15.8066	2.93107	63.5926	50.1215	18.0326	220.023	74.3692	4.03553	3.15625	1.26406	7.71094	9.04958	7.1875	2.64531	16.9141	438.158	4.98213	0.475721	18.3025	0.874863	0.105017	0.0202438	0.0020171
36	32.3	32.5025	19.9099	3.80315	70.2198	65.2055	22.9263	189.22	272.297	9.2363	4.35938	1.32812	19.525	7.53644	4.89062	2.14062	15.8875	306.422	5.34738	0.374719	18.4729	0.916478	0.0659405	0.0137313	0.00211464	15.8458	2.96082	58.9026	49.0711	17.0235	211.678	73.5482	4.13665	3.17188	1.175	7.93125	10.1748	7.8125	2.73906	18.8031	445.866	5.18572	0.541485	18.2293	0.873777	0.1034	0.0208306	0.00193782
36	34.3	35.0089	16.7197	3.43314	59.5343	57.5721	21.3453	163.488	308.819	7.57696	3.57812	1.29688	14.9	8.27344	4.92188	2.20312	15.3156	112.391	5.12608	0.367158	18.245	0.944478	0.0422026	0.0107011	0.00144368	13.6295	2.6729	53.1297	50.1228	17.9735	142.569	91.699	4.82538	3.29688	1.35781	8.67812	7.66596	5.51562	2.35312	14.7016	111.995	3.43183	0.38661	17.9678	0.923547	0.0531884	0.0208199	0.00202427
36	34.3	33.9556	16.926	3.53865	66.1852	57.9441	22.0741	172.137	293.497	9.49743	3.82812	1.29688	16.6703	7.62226	4.64062	2.14688	14.9688	116.334	5.12007	0.347516	18.3605	0.946061	0.0406019	0.00991611	0.00130262	15.208	2.972	68.1938	52.2087	18.942	188.811	100.938	5.85486	3.46875	1.29688	11.5641	8.24812	5.75	2.24844	13.9406	115.338	3.91969	0.356867	18.3853	0.945917	0.0400084	0.0116208	0.00151079
36	34.3	34.1545	17.0343	3.67	65.7064	57.2571	22.6911	167.248	295.811	9.24366	3.70312	1.23438	16.1875	7.72773	4.79688	2.19531	14.5016	108.418	4.51622	0.351183	18.3316	0.947842	0.0394561	0.00932348	0.00127533	15.9385	3.2443	62.4405	53.6044	19.6347	171.265	120.653	6.84244	3.35938	1.18437	13.2359	7.80648	5.34375	2.27188	13.5031	104.212	3.82462	0.360535	18.38	0.946565	0.0399868	0.0105832	0.0014494
36	34.3	33.4842	16.1352	3.36849	64.4584	55.2452	20.3555	162.853	289.974	9.33018	3.76562	1.29688	16.4844	7.70487	4.89062	2.17188	15.2594	111.224	5.19682	0.350391	18.3085	0.943414	0.0423697	0.0100591	0.00134926	13.4692	2.59196	62.8102	47.3393	16.6119	168.982	89.3865	6.1976	3.20312	1.27344	10.8938	9.49125	5.78125	2.30938	17.4031	115.526	4.43705	0.40502	18.3424	0.945262	0.0423064	0.011253	0.00148265
36	34.3	34.1347	15.4848	3.21309	60.2027	53.7384	19.6558	150.797	297.405	8.30083	3.65625	1.28906	15.2625	7.356	4.79688	2.14062	15.1266	102.461	5.17296	0.312663	18.1509	0.939283	0.0446049	0.0116779	0.0016155	10.8827	2.23147	50.6177	41.661	15.5153	139.437	75.1566	4.71877	3.32812	1.37656	8.61562	8.8356	6.23438	2.15156	17.2094	102.553	4.33229	0.38477	17.7103	0.909152	0.0604657	0.0265934	0.00239735
36	34.3	34.227	15.431	3.18697	56.7716	53.732	19.4334	140.454	294.721	7.33756	3.78125	1.29688	15.6047	7.29317	4.76562	2.14375	15.2094	97.0528	5.33771	0.292393	18.0562	0.937746	0.0453662	0.0127623	0.00196857	10.8835	2.23117	50.6394	41.661	15.5153	139.437	73.0092	4.88091	3.42188	1.39688	9.01875	8.78338	5.9375	2.28906	17.1953	102.541	4.79764	0.382219	17.7102	0.90916	0.060443	0.0265935	0.00239816
36	34.3	34.4648	16.9822	3.37901	59.8645	58.5747	20.4977	145.318	300.71	7.34235	3.65625	1.29688	15.3828	7.76215	4.95312	2.17188	15.7672	98.6225	5.36388	0.313138	18.1952	0.945679	0.0398968	0.0108345	0.00178175	10.8948	2.22953	50.6635	41.661	15.5153	139.437	72.8363	4.97553	3.26562	1.37031	9.33906	9.06388	6.25	2.39375	17.4875	102.468	4.35864	0.379528	17.7102	0.909313	0.0604251	0.0265867	0.00239468
36	34.3	34.5084	20.2568	4.43489	64.2476	66.2554	29.7912	153.81	301.436	7.30535	3.73438	1.29688	14.7922	7.91071	4.875	2.14844	16.0469	102.145	5.84759	0.328502	18.3553	0.95144	0.0364233	0.00881029	0.00170097	19.0744	4.20214	60.1848	61.3685	29.2849	139.085	89.2951	5.65101	2.89062	1.26875	12.0828	8.84247	5.67188	2.23438	16.8094	93.4174	4.86871	0.238442	18.0993	0.952423	0.0363364	0.00869898	0.00195172
36	34.3	34.5816	20.9743	4.73513	65.8034	69.1993	31.224	153.712	296.214	8.15496	3.71875	1.29688	15.8031	7.35451	4.48438	2.14062	14.7891	109.429	5.58258	0.281733	18.4377	0.948877	0.0385133	0.00984946	0.00166718	20.597	4.44848	60.8527	67.2745	31.2526	141.917	89.8396	7.63989	3.48438	1.275	13.9	6.60774	4.8125	2.25937	12.9703	93.1849	4.90209	0.354873	18.1443	0.940487	0.0431305	0.0131874	0.00240611
37	30.4	31.0666	10.7423	2.01026	54.5334	39.652	12.484	151.727	252.132	8.14328	4.45312	1.39062	17.3328	8.68625	5.20312	2.14062	17.6234	169.058	6.07138	0.619074	18.0908	0.923407	0.0645221	0.0110113	0.00137522	9.78563	1.96079	57.8702	35.3247	12.1614	163.928	63.6113	8.10964	4.42188	1.40312	16.1891	9.86388	5.85938	2.21563	21.6719	157.013	5.38618	0.655724	18.2093	0.925019	0.0631169	0.00996363	0.0012142
37	30.4	31.1321	12.7917	2.28228	61.6229	45.6707	14.14	161.763	261.305	9.1014	4.79688	1.37187	18.9656	8.34012	4.79688	2.17188	15.8688	184.52	6.2899	0.568803	18.2134	0.927962	0.060333	0.0105448	0.00136445	10.7089	1.97074	55.7811	39.5987	13.15	164.902	84.3627	7.82628	3.95312	1.39062	14.4422	9.42172	5.34375	2.17813	19.2109	189.862	5.56184	0.627381	18.132	0.920208	0.0667899	0.0113388	0.00137267
37	30.4	31.3848	15.3967	2.84017	66.561	53.1281	17.2426	170.407	266.274	10.2401	4.5625	1.3375	19.0531	7.60922	4.8125	2.14062	13.9531	197.057	6.5191	0.502739	18.3332	0.929815	0.0587151	0.00985294	0.00132752	12.3519	2.32589	56.2456	44.411	14.9072	153.242	71.6075	7.54455	3.79688	1.40625	16.35	9.06637	5.17188	2.16094	20.0688	202.841	5.54367	0.590644	18.0661	0.917479	0.0700378	0.0114015	0.00148232
37	30.4	31.0877	17.0773	3.20643	68.4823	58.9204	19.6862	178.545	262.387	9.6494	4.75	1.39531	19.5188	7.50077	4.67188	2.14062	14.45	204.302	6.54505	0.493886	18.4033	0.930478	0.0576308	0.0101398	0.0014026	14.7584	2.66815	64.1915	52.0328	16.4674	170.934	88.8314	7.43256	4.29688	1.31875	15.9734	8.60015	5.29688	2.14219	17.7125	211.549	5.95644	0.538834	18.24	0.929031	0.0601908	0.0107657	0.00151288
37	30.4	31.6744	17.1007	3.23245	67.4693	59.7111	19.7303	178.362	264.378	9.84839	4.64062	1.42188	19.9563	7.55519	4.67188	2.14062	14.4812	198.864	6.05418	0.421788	18.3951	0.939024	0.0502054	0.00989184	0.00154528	14.3165	2.78854	64.4883	51.5566	16.506	167.521	70.9432	8.17361	4.01562	1.35938	17.9781	8.50392	5.40625	2.17188	15.5	184.582	5.85755	0.401732	18.5428	0.945656	0.0438952	0.00877987	0.00146079
37	30.4	31.1841	15.6876	2.70253	65.1601	56.7764	16.1099	178.087	256.115	9.83688	4.34375	1.35781	21.0219	8.04136	4.6875	2.14062	16.5156	195.852	6.19989	0.394486	18.3387	0.937699	0.0501148	0.0102865	0.00172777	12.7132	2.29014	63.4212	46.9542	13.4248	175.216	69.013	7.89176	3.51562	1.29844	14.7812	8.9709	5.39062	2.2625	17.5516	184.365	5.42666	0.356602	18.1824	0.944908	0.044056	0.00935745	0.00154512
37	30.4	31.2861	13.4757	2.31687	65.3211	50.3337	14.2719	180.192	261.878	9.51578	4.26562	1.375	22.7453	8.41583	4.84375	2.17656	17.1828	201.029	5.77028	0.40611	18.3056	0.932574	0.0543245	0.0113702	0.00186233	12.0353	2.12457	63.9685	46.6457	13.1774	184.354	72.7722	8.62357	3.85938	1.37656	18.9219	8.91778	4.8125	2.18438	17.8984	191.36	5.05441	0.396173	18.2723	0.935959	0.0527104	0.0106239	0.00182704
37	30.4	31.5121	13.1641	2.25541	64.5342	49.1859	14.0736	178.45	264.365	9.14394	4.01562	1.35938	19.0203	8.61935	4.98438	2.17188	18.2234	201.526	5.4874	0.364373	18.2347	0.935503	0.0513228	0.0108926	0.00180398	9.00621	1.7123	61.0334	35.8856	11.3425	185.939	76.1545	5.12591	3.35938	1.35938	10.8391	10.012	6.125	2.32031	21.6969	187.393	5.22228	0.438392	18.1234	0.919882	0.0659951	0.0111492	0.00173755
37	32.4	31.4212	14.5689	2.27104	71.3243	53.9202	13.2588	171.187	270.725	8.90222	4.79688	1.39375	18.5875	7.87786	5.10938	2.18594	15.5625	71.7449	5.66131	0.504997	18.1235	0.944663	0.0409718	0.0132282	0.0018841	13.0245	2.04168	71.9238	49.6235	12.4925	190.305	66.4232	7.58417	4.14062	1.46562	15.7109	7.96303	5.73438	2.30781	14.8875	82.3577	5.33767	0.480295	18.2205	0.937351	0.0448442	0.0154201	0.00209372
37	32.4	31.3097	15.1747	2.26504	74.7768	54.8548	13.2436	176.446	266.076	10.1088	4.48438	1.40781	19.7	8.14222	5.26562	2.14062	16.1016	81.0819	5.49601	0.452995	18.1697	0.945706	0.0400655	0.0122246	0.00173696	11.6505	1.76347	66.4587	45.0149	11.4929	174.631	76.8107	6.27346	3.73438	1.37813	13.2078	8.92525	6.39062	2.29375	15.0938	83.2773	4.90004	0.495529	18.0822	0.936384	0.0472346	0.0150394	0.0018191
38	27	27.1645	11.4012	1.40557	85.0071	45.897	8.41388	249.198	199.569	12.0353	4.42188	1.39062	26.2422	13.047	6.59375	2.26562	27	235.481	5.9445	0.534018	18.7687	0.906233	0.0855316	0.00806659	0.000790887	7.88922	1.21659	71.4078	30.9662	7.81905	207.633	47.8305	8.55044	3.40625	1.3	19.6125	17.021	8.79688	2.54531	32.6578	145.479	5.28574	0.600428	18.3381	0.904543	0.0845816	0.00915691	0.000815908
38	27	27.0478	12.7728	1.48733	93.0857	50.053	8.6255	268.061	194.605	13.427	4.78125	1.39062	27.7125	13.1368	6.17188	2.17188	27.3062	304.368	6.24867	0.569345	18.9251	0.906034	0.0839746	0.00845281	0.000813832	6.7075	1.13313	72.601	25.213	7.49349	221.089	44.1807	7.25849	3.42188	1.26562	15.7609	19.0516	10.2344	2.31094	37.6391	177.069	5.00306	0.649701	18.341	0.900324	0.0871485	0.0106577	0.000871786
38	27	28.1091	13.7916	1.72548	93.1454	52.6385	10.0631	268.697	208.111	12.1463	4.59375	1.40938	24.2047	11.8533	5.59375	2.16406	22.5938	360.399	6.49426	0.562932	18.9364	0.905573	0.0853515	0.00840669	0.000813865	6.7045	1.21648	68.1073	26.4581	7.90805	213	67.1503	6.63797	3.34375	1.31719	16.0578	17.8604	10.6406	2.43125	32.4813	221.367	4.93431	0.60354	18.3729	0.898017	0.0925303	0.00955097	0.000873386
38	27	27.0471	15.3675	1.91159	95.618	58.5178	11.0658	270.841	228.276	11.9116	4.8125	1.36563	23.2359	9.89927	5.39062	2.20312	19.2484	413.019	6.44323	0.536723	18.9773	0.909062	0.0819686	0.00819637	0.000789496	9.99689	1.53523	74.0068	41.1394	9.48342	242.947	56.5095	7.05875	3.45312	1.3625	13.25	10.612	6.71875	2.32969	19.5984	384.758	5.88278	0.506873	18.6051	0.893462	0.0977985	0.00880137	0.000849792
38	27	27.1945	14.976	1.86554	98.1904	57.2588	10.8608	277.347	227.943	11.7023	4.98438	1.39062	22.9359	9.78389	5.23438	2.17188	19.4656	464.945	6.66163	0.556065	19.0287	0.902734	0.0881947	0.00830957	0.000761442	10.2832	1.59343	82.2624	41.8511	9.76384	235.003	75.0408	6.83738	3.48438	1.28125	15.5328	10.9386	6.57812	2.44687	21.3594	369.393	5.71203	0.52608	18.6688	0.906624	0.0841313	0.00828585	0.000818123
38	27	27.0193	15.1731	1.87396	97.8635	57.5322	10.911	282.504	223.474	11.5739	4.875	1.42188	24.9906	10.0792	5.25	2.20312	19.8438	501.648	6.14049	0.543015	19.0283	0.906739	0.0845834	0.00790492	0.000773088	10.7385	1.61012	85.3822	43.109	9.69514	244.744	82.0348	7.23993	3.46875	1.34062	14.85	10.605	6.42188	2.27813	21.9922	390.222	5.97775	0.511255	18.6956	0.904888	0.0853371	0.00828036	0.000806199
38	27	28.075	17.83	2.10301	106.946	68.2483	12.2095	304.079	227.813	11.5575	5.40625	1.48438	24.3359	9.39611	4.92188	2.20312	18.3656	616.62	6.46013	0.566078	19.2317	0.90034	0.0912613	0.00766051	0.00073831	18.0634	2.31257	114.596	69.3978	13.406	325.372	77.2063	10.5157	4.71875	1.48438	21.5109	7.8309	4.65625	2.19375	16.7547	719.488	6.27528	0.580744	19.3338	0.8964	0.0954794	0.00746163	0.000696229
38	27	27.6735	19.4257	2.37971	111.444	73.984	13.9045	312.479	235.922	11.3044	5.35938	1.42188	23.3719	8.72196	4.90625	2.20312	17.2578	683.089	6.5465	0.549544	19.3134	0.900673	0.0904499	0.0074176	0.000710582	17.0247	2.31802	111.95	65.6001	13.633	320.179	86.8621	9.72625	4.92188	1.3625	22.8562	9.65707	6.1875	2.3125	18.6484	668.041	5.81826	0.512465	19.2502	0.899771	0.0907318	0.00758131	0.000698705
38	27	27.4156	17.4402	2.23662	109.204	65.997	12.8949	317.805	234.305	10.9991	5.29688	1.42188	23.4	9.44147	4.98438	2.15781	17.5656	635.863	6.42348	0.53755	19.2689	0.902737	0.0891751	0.00716395	0.000673342	13.0875	1.97283	106.118	51.755	11.5222	327.646	60.1594	9.03645	4.8125	1.31406	19.6594	11.9008	6.42188	2.33438	23.9781	665.525	5.79192	0.539634	19.1741	0.900196	0.0926589	0.00678049	0.00058085
38	27	26.5568	16.2847	2.12171	114.22	62.2482	12.4741	320.322	224.47	11.9585	5.17188	1.36719	27.2578	9.9855	5.26562	2.19687	20.3219	674.398	6.41937	0.548734	19.3433	0.897228	0.0937487	0.00738637	0.000700419	11.1418	1.79354	97.8155	46.1046	10.9483	315.733	58.4666	8.34427	4.0625	1.28125	16.3906	12.3961	6.92188	2.25469	25.6344	577.64	5.71843	0.550287	19.0657	0.899909	0.0922376	0.0070847	0.000613703
38	27	26.3773	16.6019	2.13954	114.048	63.8353	12.3896	323.44	218.968	13.2924	4.92188	1.32969	31.9422	10.1579	5.42188	2.14062	19.9891	634.832	6.19054	0.521883	19.3281	0.901131	0.09116	0.00735745	0.000708086	11.6111	1.85721	98.0445	48.0405	11.3054	313.008	68.8185	8.62232	4.10938	1.29688	17.6984	12.0239	6.67188	2.28594	24.8078	574.722	5.86582	0.535866	19.0639	0.897637	0.0946137	0.00726213	0.000603663
38	27	26.3754	16.2985	2.12883	114.329	62.1493	12.4296	323.199	216.899	13.5952	5.125	1.29062	33.2906	9.92327	5.45312	2.14375	20.1781	607.953	6.13988	0.543086	19.342	0.902158	0.0901958	0.00724426	0.000681585	8.64157	1.58788	83.4286	32.3797	9.96147	283.798	53.7082	5.5466	3.1875	1.26875	9.7375	13.0466	8.46875	2.53594	25.3969	401.177	5.59372	0.603171	18.8923	0.90941	0.0836154	0.00637954	0.000520412
38	27	26.3567	18.4635	2.3862	117.032	69.7734	14.2485	327.612	217.832	13.394	5.21875	1.35938	32.5375	9.67288	5	2.18438	19.0844	655.23	6.37111	0.553587	19.3862	0.902419	0.0895155	0.00767318	0.00075467	10.6797	1.84832	100.797	40.8338	11.7687	304.314	59.5954	6.0852	3.875	1.31094	12.4094	11.4815	7	2.475	21.9609	420.42	5.64989	0.580302	19.0933	0.917649	0.0748121	0.00669808	0.000577468
38	27	27.1378	16.6665	2.26802	110.927	62.9359	13.989	322.066	240.349	11.396	4.79688	1.32812	23.3484	9.03225	5.14062	2.19219	18.5578	603.554	6.17346	0.551453	19.2805	0.903988	0.0880484	0.00785845	0.000710741	11.0953	1.86828	97.6575	43.4644	12.0464	303.283	63.5762	6.41897	3.76562	1.36563	13.2969	11.0791	6.375	2.29688	22.0219	476.5	5.46652	0.588524	19.0768	0.901848	0.0903172	0.0072674	0.000748707
38	27	27.1987	15.0173	2.068	108.608	57.5278	12.5638	313.361	248.413	9.71475	4.84375	1.37656	18.9469	8.98993	5.48438	2.18438	17.7578	581.083	6.03955	0.578063	19.2748	0.906003	0.0861351	0.00753161	0.000682598	11.1156	1.85915	99.698	43.0496	11.8507	320.171	62.6165	6.52987	3.875	1.32812	13.7688	10.1373	6.25	2.3	20.125	474.623	5.50304	0.600343	19.1481	0.915666	0.0769166	0.00652067	0.000648585
38	27	27.7333	16.0173	2.13522	109.347	61.3373	12.8442	307.575	255.233	9.81687	4.71875	1.42188	18.4156	8.37863	5.34375	2.20312	16.8234	601.553	5.98428	0.555431	19.2818	0.906998	0.0848069	0.00763648	0.000750144	13.0815	1.92251	105.003	52.1952	11.5966	310.666	63.8082	7.17901	4.07812	1.23438	14.6375	9.11785	6.17188	2.28594	16.9469	549.732	5.47558	0.594279	19.1868	0.912457	0.0798079	0.00690109	0.000797496
38	27	27.9045	14.8313	2.01109	108.024	57.2813	12.0452	307.507	255.74	9.03107	5.03125	1.42188	18.3578	8.5584	5.34375	2.26562	17.25	568.745	5.8161	0.549194	19.2434	0.912795	0.0795828	0.00748457	0.000716453	11.5519	1.79056	99.1368	44.6687	11.593	291.095	88.5862	6.9998	4.03125	1.37656	13.9797	9.19777	6.34375	2.29688	17.7672	495.434	5.61031	0.581573	19.0818	0.920647	0.0717063	0.00695	0.000720778
38	27	27.9089	14.0696	1.91219	109.843	54.8995	11.959	308.468	239.361	9.83996	4.8125	1.4	19.8719	8.90926	5.4375	2.21563	17.2625	559.35	5.73771	0.54264	19.2643	0.913709	0.0783157	0.00750257	0.000686906	10.6301	1.66214	99.1843	40.5113	11.2046	292.96	91.3353	7.34633	4.04688	1.35625	14.6844	10.1858	6.65625	2.3125	19.7547	507.897	5.38167	0.599852	18.9829	0.90497	0.0873144	0.00759723	0.000677155
38	31.2	34.4304	3.66619	0.625725	19.7456	13.5707	3.90959	55.4674	159	5.70962	2.4375	1.17188	11.1406	25.9842	8.875	2.3375	55.2094	25.1292	7.34591	0.630274	15.9538	0.93374	0.0583736	0.00660293	0.00131221	2.72405	0.466766	14.4027	10.2158	3.21127	40.2747	28	3.79492	2.03125	1.16875	8.67812	39.0453	10.7344	2.67188	102.162	11.9403	6.23364	0.559177	15.244	0.918135	0.070111	0.00979981	0.00206179
38	31.2	34.1063	4.17412	0.64736	20.6508	15.6731	4.00177	61.6333	158.5	6.16353	2.76562	1.21406	13.6969	24.2004	8.54688	2.33438	50.9906	28.7313	6.99087	0.6181	16.1103	0.936537	0.0552479	0.00652462	0.00127021	2.72398	0.46664	14.4025	10.2158	3.21127	40.2747	28	3.71718	1.98438	1.17188	8.6	39.0453	10.7344	2.67188	102.162	11.9403	6.23364	0.559178	15.244	0.918135	0.070111	0.00979981	0.00206179
38	31.2	31.9762	5.1046	0.731534	27.0477	18.6916	4.30416	72.7133	174	6.79014	2.8125	1.20938	16.1234	22.6709	6.60938	2.2625	53.3625	37.4666	6.15091	0.641205	16.5058	0.93622	0.0557687	0.0066535	0.00123735	5.36749	1.1051	26.4453	18.0937	6.70744	67.9487	49.5	5.57231	2.46875	1.225	12.7422	17.5102	9.54688	2.28906	37.7188	29.3351	5.71957	0.608693	16.4913	0.933303	0.0584542	0.00812383	0.00152784
38	31.2	31.9184	6.20713	0.990887	31.7808	21.9561	5.82169	86.3194	196	7.33263	3.14062	1.29688	15.425	19.3778	6.23438	2.32812	39.4578	48.4654	6.45384	0.604949	16.8081	0.936155	0.0574547	0.0067435	0.00116035	5.2563	1.05166	29.7248	18.2062	6.61762	80.9045	59.5	6.11469	2.40625	1.26406	13.2141	19.937	9.46875	2.38437	41.6031	40.3084	5.32945	0.587568	16.7399	0.92958	0.0625418	0.0084279	0.00138534
38	31.2	31.8322	6.7052	1.2349	41.609	23.7651	7.43982	109.658	215.5	7.69563	3.28125	1.20938	17.3969	16.2621	6.07812	2.25781	31.6484	62.329	6.06258	0.542852	17.3947	0.936784	0.0564478	0.00603206	0.000931112	4.73111	0.912415	31.2375	17.1667	5.79547	87.121	37	5.24756	2.39062	1.13125	10.8641	22.0268	9.59375	2.26562	43.5844	42.268	4.37284	0.585732	16.8788	0.934865	0.0550699	0.008352	0.00114348
38	31.2	30.7678	8.50824	1.53946	49.5977	31.1323	9.09523	130.713	234.701	8.27115	3.54688	1.26562	18.2594	13.6407	5.5	2.23438	28.9187	82.2973	5.47238	0.482051	17.7221	0.934141	0.0568133	0.00610436	0.00089775	6.52941	1.26377	35.2796	24.2121	7.71503	97.0563	54.6632	4.72578	2.65625	1.1375	8.22344	14.583	6.92188	2.28906	35.925	59.7438	4.80572	0.528484	17.0372	0.931575	0.0595009	0.00870434	0.00145533
38	31.2	31.3081	9.46079	1.6931	53.0459	35.5928	10.2466	139.583	229.438	11.2089	3.98438	1.26094	20.8375	13.3914	5.28125	2.20312	25.9	112.315	5.34205	0.434864	17.8896	0.928964	0.0609705	0.0074811	0.000891079	8.11326	1.51995	49.3578	30.878	9.19668	126.577	92.176	8.9844	4.0625	1.23438	20.45	15.6699	5.20312	2.20312	32.8578	119.115	4.4808	0.43055	17.7113	0.923803	0.0660508	0.00783625	0.000987389
38	31.2	30.4458	10.5712	1.99854	60.194	38.464	12.4333	159.211	250.876	9.41725	4.48438	1.28281	18.4969	10.9443	5.25	2.18125	22.1219	134.501	4.85995	0.37888	18.2131	0.92986	0.0607665	0.00742967	0.000956677	7.80296	1.50735	51.3307	28.6874	9.45397	138.104	49.7731	6.73147	3.51562	1.28281	15.2562	15.1848	5.96875	2.23906	35.3875	102.924	3.88983	0.304702	17.7183	0.933591	0.0571893	0.00784413	0.00111682
38	31.2	31.3019	11.844	2.21615	59.2835	42.6152	14.5835	155.838	255.578	9.02705	4.34375	1.29688	18.7719	9.62439	5.625	2.20312	18.9875	140.699	4.6786	0.362807	18.2453	0.926242	0.0651746	0.00770416	0.00112722	10.0601	1.98093	51.3656	36.4286	13.1787	133.859	79.4226	7.64132	4.0625	1.25313	16.5953	10.9066	5.98438	2.17188	22.1531	120.739	3.7981	0.311085	17.893	0.921243	0.0678382	0.00854683	0.0011465
38	31.2	31.1876	12.0643	2.17963	60.3421	43.9408	13.7709	157.478	252.584	8.52949	4.20312	1.25313	17.6375	9.66467	5.57812	2.26562	19.6375	145.418	4.51887	0.352313	18.2315	0.928321	0.0623343	0.00814353	0.00130136	9.95629	1.86029	50.3294	36.6678	11.9265	162.534	59.8365	6.521	3.40625	1.275	14.8531	11.1913	7.14062	2.30313	20.3875	134.903	3.68196	0.361992	18.0489	0.926468	0.0637063	0.00848473	0.00134129
38	31.2	31.5	13.3967	2.39557	65.239	47.2644	14.263	169.891	255.908	8.82628	3.76562	1.23438	18.0063	9.62655	5.40625	2.19844	19.2469	145.89	4.05567	0.352259	18.2506	0.936048	0.0541053	0.00761573	0.00127615	10.7713	2.05428	53.789	38.7262	13.2551	148.899	65.0522	6.35889	3.29688	1.18281	14.3828	11.0864	7.29688	2.35781	22.9219	115.032	3.41423	0.436745	17.8087	0.924684	0.0627403	0.0101695	0.00167349
38	34.7	36.1906	17.239	3.65543	48.5694	61.4769	25.2284	122.893	276.284	10.2329	4.98438	1.42188	20.3188	5.6047	3.89062	2.12188	10.2594	280.495	4.88807	0.229049	18.0479	0.921854	0.0576459	0.0157935	0.00579231	14.6861	3.03015	45.6759	57.4816	21.2626	118.641	102.76	8.47555	4.39062	1.38281	17.1094	6.42414	4.78125	2.17188	12.5844	288.293	3.06053	0.246271	17.9744	0.896833	0.076565	0.0199102	0.00607472
38	34.7	36.1618	16.1433	3.50949	47.7801	58.3406	24.9386	120.961	281.092	9.82253	4.85938	1.46094	20.9984	5.48795	3.85938	2.10938	10.1312	296.018	4.58673	0.242483	18.0451	0.910079	0.0687413	0.0174674	0.00642662	14.3213	3.09531	45.6926	55.1701	21.7317	119.114	103.466	8.23139	4.20312	1.23438	15.9125	6.05635	4.32812	2.11719	10.6687	301.244	3.48867	0.278075	17.9703	0.88422	0.0862583	0.0220736	0.00638051
38	34.7	36.4603	15.3719	3.41142	47.2433	55.5579	24.7317	122.733	293.519	9.05369	4.8125	1.29688	20.3531	5.51864	3.82812	2.07812	10.5422	270.67	4.78003	0.255939	18.0356	0.914417	0.0652069	0.0158531	0.0054287	13.6191	3.04491	44.6469	50.9424	21.7616	116.909	113.171	7.90714	4.23438	1.27344	15.0797	5.85896	4.17188	2.13125	10.2625	286.254	4.25691	0.303025	17.9433	0.870983	0.0970157	0.0241935	0.00621147
38	34.7	36.2324	15.5732	3.47772	47.764	55.7029	25.5295	129.354	275.947	10.1785	5.01562	1.32812	20.2328	5.62234	3.95312	2.14062	10.5625	252.051	4.99937	0.273505	18.0913	0.916811	0.062343	0.0159322	0.00545126	14.275	3.14567	44.269	51.5523	22.0236	114.418	109.785	9.34989	4.40625	1.29688	18.15	5.95911	4.25	2.15625	10.4313	243.29	3.28389	0.264038	17.9223	0.901911	0.0722631	0.0195051	0.0058754
38	34.7	35.5344	16.1026	3.84408	48.9476	56.4336	29.1389	135.036	268.804	10.1715	5.39062	1.32187	21.1844	5.4021	3.89062	2.10938	10.3391	250.592	4.60143	0.283667	18.0991	0.916164	0.063019	0.0156342	0.00550224	15.955	3.74823	47.3178	55.3369	28.4199	127.475	62.2232	8.97859	4.78125	1.18437	22.25	5.40937	4.03125	2.16562	10.2391	209.727	3.98302	0.312096	18.135	0.912894	0.0638852	0.0153116	0.00512736
39	27.3	28.6103	21.1368	3.51471	100.271	75.6379	20.4563	260.897	232.475	13.8555	5.07812	1.35938	30.2672	8.43227	4.73438	2.15313	17.9125	440.79	5.87649	0.510478	19.0918	0.92595	0.0656591	0.00720237	0.000657723	16.9763	2.97137	88.1931	58.9594	18.1816	238.838	65.8425	8.74798	4.48438	1.24687	19.4187	10.2343	5.8125	2.22187	20.9187	327.647	4.59411	0.570028	18.8501	0.930693	0.061812	0.00689829	0.000634087
39	27.3	28.6459	19.2449	3.14081	96.5175	68.1044	18.5449	254.914	229.577	11.8476	4.96875	1.34844	26.3281	8.85646	4.98438	2.17188	17.8938	414.338	5.46925	0.54708	19.0129	0.925587	0.0672783	0.00693269	0.00062037	16.422	2.67919	85.641	57.5625	15.8047	233.781	72.7928	8.78091	4.04688	1.39062	20.6016	10.9233	5.73438	2.16719	23.5219	352.392	5.16938	0.569888	18.7753	0.922368	0.0697223	0.0068034	0.000593198
39	27.3	28.9436	18.6463	2.96727	96.4956	66.9048	17.4851	252.23	236.862	11.9519	4.42188	1.35938	25.2688	9.11027	4.96875	2.20312	18.1891	406.148	5.5606	0.551062	18.9951	0.925592	0.0662027	0.00694392	0.000605786	15.9919	2.69689	86.0429	54.9779	15.3696	228.807	86.4573	8.83334	3.92188	1.36094	17.8016	10.34	5.42188	2.26562	21.0562	354.08	5.42571	0.571445	18.7715	0.920559	0.0713707	0.00686077	0.000580179
39	27.3	28.9539	18.9447	2.92841	96.6397	67.9906	17.257	252.689	229.185	12.7589	4.34375	1.375	26.35	8.99045	5.14062	2.20312	18.0094	400.219	5.60956	0.547106	18.9957	0.927476	0.065278	0.00715947	0.000638134	15.1664	2.37874	84.1014	53.3112	14.0794	226.182	87.4789	7.92144	3.89062	1.40312	18.3453	10.1648	5.98438	2.19375	21.5437	346.381	5.1853	0.56674	18.725	0.920124	0.0722216	0.00696452	0.000569628
39	27.3	28.8429	20.0216	3.00457	100.672	72.8925	17.433	258.962	231.691	14.1516	4.35938	1.36094	28.6281	9.08378	5.125	2.20312	18.2016	394.272	5.48993	0.535959	19.0709	0.93073	0.061194	0.00726407	0.00066524	15.4955	2.4669	81.9213	55.2722	14.8083	226.472	76.891	7.29046	3.48438	1.33125	16.025	10.8289	5.95312	2.20156	22.5969	304.724	4.95848	0.532093	18.6679	0.925341	0.0673211	0.00737044	0.000701326
39	27.3	28.5536	20.7828	3.10924	102.639	75.9227	18.3764	262.1	237.135	14.1095	4.32812	1.29688	29.8391	8.55708	5.04688	2.23438	17.7719	388.223	5.59835	0.504751	19.094	0.933004	0.0592668	0.00723681	0.000663008	15.9372	2.41934	91.8504	58.2316	14.1939	238.175	83.7844	7.2418	3.45312	1.20938	15.0078	9.38561	6.21875	2.23906	20.4156	331.038	4.81298	0.508771	18.8398	0.931747	0.0604667	0.00659542	0.000586602
39	27.3	28.4334	22.2723	3.34477	106.616	82.9048	19.9119	269.528	239.124	13.8112	4.8125	1.32812	28.9828	8.17413	4.85938	2.14062	16.2125	436.486	6.20172	0.492319	19.169	0.931785	0.0604253	0.00715892	0.000630643	17.3329	2.5356	94.9605	64.3941	15.5993	254.685	76.6619	11.1558	3.51562	1.4	21.5875	10.0377	6.07812	2.15	21.5781	358.739	5.42809	0.548061	18.9251	0.931554	0.0609704	0.00694746	0.000622433
39	27.3	28.0622	21.3538	3.1502	104.605	79.3529	19.111	272.296	235.088	13.3266	4.92188	1.37344	27.5547	8.42956	4.9375	2.18594	17.7453	444.474	5.75855	0.50466	19.1395	0.928677	0.0630087	0.00735267	0.000674869	16.633	2.44001	100.596	63.6028	14.9953	264.926	63.4686	8.16677	3.35938	1.21094	16.9828	10.209	5.6875	2.25156	20.7937	423.166	5.42441	0.518182	19.0406	0.92686	0.0652707	0.0066393	0.000561491
39	27.3	28.4737	20.9773	3.05386	101.073	78.7435	18.9767	270.891	237.963	13.1032	4.60938	1.29688	24.4719	8.08207	4.73438	2.14062	16.2594	487.657	5.57374	0.501395	19.083	0.921986	0.0695668	0.00729623	0.000644741	14.5834	2.23057	89.2425	53.7745	14.2888	262.494	66.6296	7.89618	3.5	1.28594	15.7891	10.7759	6.85938	2.18906	22.7188	374.232	5.28776	0.553165	18.8462	0.92204	0.0688584	0.00697605	0.000556642
39	27.3	28.4211	19.6439	2.85994	99.4925	73.0967	17.4596	270.569	244.5	13.133	4.76562	1.29688	23.1609	8.51237	4.79688	2.14062	17.1531	479.843	5.55835	0.529787	19.0358	0.921313	0.0700082	0.00749594	0.00060851	15.0011	2.34176	90.4091	55.657	15.0189	242.729	107	7.44069	4.07812	1.24219	16.0703	9.63214	5.78125	2.21875	18.6906	376.54	5.39783	0.569354	18.8165	0.926165	0.065452	0.00741978	0.000521054
39	27.3	28.1078	20.9612	3.01934	100.069	77.8702	18.3484	270.043	232.129	14.472	4.84375	1.29688	27.2375	8.39509	4.67188	2.14062	17.1906	487.162	5.50465	0.526056	19.0713	0.923132	0.067386	0.0083461	0.000726112	15.0598	2.36014	89.9579	55.7895	15.3011	240.954	72.5403	6.63616	4.10938	1.20469	15.4563	9.90636	5.39062	2.20625	18.9828	374.797	5.18172	0.576365	18.8023	0.924403	0.0660848	0.00769837	0.000509555
39	27.3	28.0183	26.2542	3.59383	112.562	97.4173	21.1593	285.756	207.115	19.3215	5.14062	1.35938	47.5734	8.6977	4.54688	2.21563	17.2734	600.184	5.8723	0.502932	19.3087	0.92506	0.0654212	0.0087004	0.000818371	15.2336	2.41811	88.0098	56.4127	15.6621	229.727	59.5331	6.27699	3.53125	1.2875	13.8156	11.8666	5.89062	2.41719	23.8484	318.706	5.15821	0.544922	18.7286	0.931151	0.0594437	0.00713429	0.00051033
39	27.3	28.6406	25.6568	3.62404	112.252	95.4382	21.2039	284.967	204.727	18.4914	4.75	1.33594	46.0172	8.86865	4.9375	2.14062	17.5125	594.62	5.89935	0.506059	19.3116	0.926676	0.0640552	0.00846604	0.000802401	22.7209	3.4062	106.828	86.8289	19.5219	280.848	79.0879	13.5878	4.14062	1.29688	34.1281	8.93113	4.85938	2.27813	16.9844	563.734	5.61559	0.519597	19.2204	0.930111	0.0628805	0.00657439	0.000577071
39	27.3	28.5251	26.6376	3.9385	111.947	97.7245	22.9825	285.366	201.09	18.8411	5.29688	1.35938	47.5609	8.51849	4.71875	2.24688	17.6484	623.61	6.00751	0.486183	19.3295	0.92417	0.0668815	0.00841854	0.000806897	18.698	3.00725	88.6634	67.7926	18.0829	235.426	79.7339	9.23969	3.67188	1.30781	23.0953	9.75713	5.46875	2.30938	20.1281	345.147	4.39612	0.508086	18.8261	0.930581	0.0607494	0.00783082	0.000715852
39	29.6	30.0182	5.38465	0.966695	29.9637	20.6125	6.24221	86.0985	228.5	8.31158	3.70312	1.33594	17.0031	13.7509	6.875	2.27188	28.8484	45.0539	5.06309	0.454913	16.7111	0.905777	0.0824693	0.0110623	0.00148841	4.21466	0.858166	25.4122	15.7106	6.01961	72.7164	63.5	6.37371	3.1875	1.27812	13.5344	18.4456	9.01562	2.40937	37.0219	32.4634	5.18838	0.471189	16.397	0.910592	0.0776304	0.011033	0.00165303
39	29.6	30.2746	5.80616	1.00814	35.7774	22.2297	6.40567	102.135	222.219	8.95597	3.82812	1.32812	17.0813	14.0573	6.79688	2.23906	30.3594	67.1578	5.28158	0.381632	17.039	0.909911	0.07813	0.0098218	0.00118623	4.96907	0.904181	28.6854	18.1289	5.99222	85.8441	48.817	6.7377	3.95312	1.35	14.1609	13.8542	8.34375	2.45625	27.7937	44.9935	4.02212	0.519596	16.6401	0.907803	0.0787345	0.0113592	0.0014984
39	29.6	30.072	6.53329	1.08629	39.361	25.1342	6.75521	109.561	230.864	8.54175	4.23438	1.29688	16.9797	12.7729	6.82812	2.29688	28.0391	96.4954	5.43796	0.360615	17.2355	0.905371	0.0833096	0.0102316	0.0013531	5.60225	0.970686	34.0221	21.0958	6.2715	92.6378	82.8872	6.93956	4.0625	1.26562	13.9781	13.7435	7.57812	2.475	29.1703	63.7451	4.50672	0.340936	16.9654	0.907524	0.0802832	0.0107759	0.00137719
39	29.6	29.5048	7.33865	1.19117	43.2965	28.5998	7.13879	120.45	232.389	9.05728	4.5625	1.31719	19.5328	12.7366	6.42188	2.25156	27.2391	127.141	5.57903	0.353408	17.4478	0.899682	0.0872209	0.0108265	0.00144708	5.95732	0.964384	36.7169	22.882	5.85669	110.518	57.4617	6.82659	3.70312	1.28438	13.1281	14.9117	7.04688	2.39531	33.8969	118.094	4.76307	0.329598	17.2489	0.890517	0.0954332	0.0119693	0.00155227
39	29.6	29.3818	8.70315	1.32544	48.6818	33.6383	8.0197	133.729	227.805	10.1471	4.53125	1.35	22.8422	12.1728	6.07812	2.23438	25.1187	168.82	5.51594	0.385098	17.6781	0.909104	0.0794467	0.0108805	0.00132594	6.48494	1.10139	40.3694	23.5789	7.234	118.11	70.6805	6.29108	3.39062	1.3375	13.45	13.1653	7.8125	2.38906	28.2406	150.798	5.54118	0.361329	17.5058	0.888325	0.0998047	0.0107768	0.00141245
39	29.6	30.3238	9.76951	1.46077	51.4381	36.7296	8.69216	144.644	232.5	10.0039	4.32812	1.35938	21.7594	11.3148	5.375	2.20312	26	195.669	5.51159	0.401873	17.8116	0.907813	0.0808656	0.0108439	0.00130227	7.79197	1.2524	44.5224	29.3534	7.51279	132.603	109.5	7.25604	3.73438	1.29062	16.1547	12.3851	6.17188	2.26562	27.3219	172.972	4.8768	0.349967	17.6472	0.891595	0.0957758	0.0115884	0.00150821
39	29.6	30.2808	9.4367	1.45215	51.2551	35.6498	8.65233	146.899	229.5	10.2591	3.95312	1.29688	22.3922	11.4941	5.26562	2.20312	24.9469	200.033	5.27468	0.403473	17.8005	0.906939	0.0820344	0.0105403	0.00128534	5.73099	1.09474	39.8916	21.0929	7.29196	122.935	53	6.26695	3.01562	1.225	14.3328	14.9446	9.25	2.4125	28.6328	149.215	4.87292	0.344563	17.3812	0.87536	0.110964	0.0104041	0.00137446
39	29.6	29.6198	8.98637	1.42414	51.5112	34.2518	8.68892	146.752	222.5	10.4996	4.10938	1.29688	23.0938	11.4597	5.71875	2.14219	23.9609	209.012	5.27375	0.445962	17.8006	0.90722	0.0817439	0.010594	0.00126772	6.83245	1.23874	42.6431	26.0618	8.04256	131.29	59.5	7.74385	3.0625	1.18437	18.1453	14.6346	7.14062	2.23438	29.6062	156.793	4.56843	0.390261	17.4719	0.891113	0.0963823	0.0109526	0.00137624
39	29.6	29.8811	8.74665	1.4266	50.1447	33.7579	8.81268	141.911	229.5	9.79835	3.98438	1.30625	22.15	11.2923	5.875	2.20312	22.075	206.88	5.06747	0.454595	17.728	0.901488	0.086684	0.0114583	0.0013064	6.18424	1.13801	39.4686	22.6021	7.6706	123.693	62.5	6.58821	2.89062	1.27344	14.7234	15.335	8.45312	2.2875	30.25	157.373	4.3999	0.358532	17.4024	0.887839	0.0995663	0.0109454	0.00132667
39	34.4	33.4721	14.6828	3.95295	44.0124	52.4661	31.182	117.828	202.257	19.8306	8.23438	1.41562	43.7109	6.05046	3.89062	2.14062	10.3359	529.764	4.53075	0.39628	17.9033	0.838489	0.131844	0.0169718	0.00620177	14.0537	3.74427	43.8635	49.1738	29.3564	118.851	53.5222	18.0777	5.70312	1.41406	45.9141	6.02221	3.98438	2.15	11.3797	456.935	4.03353	0.301135	17.7104	0.843428	0.125376	0.0208268	0.00626397
39	37.6	34.595	10.5358	2.42385	45.2818	37.0052	18.8644	129.705	283.793	7.99631	3.95312	1.23438	14.6203	7.78017	5.10938	2.20312	15.6219	84.6029	5.42303	0.484932	17.9305	0.9438	0.0469744	0.00757883	0.00143498	9.7908	2.16287	39.1788	36.292	16.4752	112.342	91.259	6.61902	4.53125	1.31094	12.8641	7.23755	5.35938	2.275	11.7656	67.9629	4.64899	0.596235	17.614	0.925156	0.0580083	0.0125087	0.00198493
39	37.6	33.9263	11.1787	2.70816	52.6079	38.0056	21.2744	145.975	271.446	8.51869	3.60938	1.21562	16.3125	9.23499	4.9375	2.17188	17.9844	95.4401	5.823	0.509213	18.075	0.946041	0.0449773	0.00703824	0.0013169	10.9768	2.60517	62.8632	36.9302	20.4067	171.602	97.6508	10.1949	4.0625	1.21719	18.7953	10.2911	5.23438	2.15156	20.9734	103.842	5.22439	0.577049	18.2413	0.958621	0.0354204	0.00531776	0.00104049
39	37.6	34.2424	10.9714	2.70658	39.6605	38.3784	21.9911	112.497	272.36	9.16263	4.39062	1.19063	18.1109	8.33182	4.17188	2.14375	17.5922	93.3927	5.29197	0.457682	17.7348	0.928936	0.0586476	0.0119551	0.00228667	10.9171	2.71078	41.3212	38.4902	22.1525	122.455	105.525	10.854	4.75	1.20312	19.8375	7.74041	3.73438	2.15625	14.3672	96.6996	5.71809	0.535468	17.841	0.930728	0.0560863	0.0116543	0.00239386
39	37.6	34.9076	11.0908	2.73992	36.7935	39.8868	22.6544	100.35	278.824	9.72032	4.42188	1.23594	20.2859	7.24351	4.09375	2.14062	14.2844	93.9458	5.77812	0.527746	17.673	0.918144	0.0634356	0.0141731	0.00281035	11.1677	2.78343	36.8131	40.754	22.8392	101.077	132.412	10.8697	4.71875	1.26719	21.4312	6.22504	3.875	2.10156	12.5953	100.641	5.48022	0.502206	17.7155	0.916355	0.0657013	0.0142367	0.00270977
39	37.6	35.5637	11.4955	2.84365	45.6904	41.606	22.9618	125.811	283.889	9.96865	4.59375	1.31563	21.1281	5.9698	3.875	2.15156	11.6047	102.456	5.83754	0.523071	17.6978	0.92043	0.061325	0.0140196	0.00261562	11.7272	2.9079	45.0004	42.3006	24.0106	117.18	146.281	10.7614	4.90625	1.28125	22.2563	5.60244	3.5625	2.17188	10.3297	108.158	4.2729	0.510519	17.6998	0.908757	0.0717882	0.0149111	0.0030346
40	30.1	29.9229	11.1766	1.96113	52.5062	41.5969	11.3019	131.692	212.431	15.3356	3.95312	1.325	26.5641	11.3305	6.23438	2.2625	21.6438	124.654	5.31855	0.562257	17.8676	0.937359	0.0507577	0.00954617	0.00233662	7.77141	1.49821	37.1019	27.1843	9.81682	102.228	66.7488	6.12854	3.3125	1.28125	11.5969	13.0759	7.65625	2.35938	27.1672	94.7556	5.08973	0.574614	17.0936	0.932566	0.0573393	0.00832576	0.00149455
40	30.1	30.3674	14.5691	2.37449	59.1442	51.956	12.5079	145.669	222.5	14.2612	4.125	1.35938	31.2172	10.1132	5.20312	2.14062	20.8172	148.332	5.61536	0.499945	18.1383	0.937248	0.050692	0.0097154	0.00234429	14.2548	2.32786	57.9726	51.2506	13.2003	147.848	65.5	12.783	4.375	1.32187	29.3734	10.9354	4.76562	2.20156	23.2797	157.981	5.38834	0.437265	18.1059	0.925933	0.0619799	0.00966609	0.0020268
40	30.1	30.312	19.185	3.11725	66.8299	64.4015	19.7359	163.951	239	12.2857	4.89062	1.40469	25.75	9.12164	4.60938	2.14062	17.9156	173.317	6.4864	0.449496	18.4506	0.937145	0.0510675	0.00954447	0.00224302	14.2294	2.54372	65.0362	51.1729	13.926	159.174	82.5	9.988	3.85938	1.36094	19.1953	10.499	4.95312	2.17969	21.4266	147.522	5.74529	0.48518	18.2846	0.937118	0.0529407	0.00751621	0.00141264
40	30.1	30.1951	19.9134	3.34874	72.7336	67.9546	20.4247	182.824	241.5	12.5263	4.92188	1.42188	27.5266	9.34985	4.8125	2.17188	19.2266	187.731	6.15961	0.436902	18.6147	0.935635	0.0530264	0.00935379	0.00198487	16.779	2.59233	66.4956	58.97	14.7229	168.353	90.5	10.2943	4.14062	1.39062	22.8656	10.4425	5.375	2.29688	22.9625	168.948	5.84309	0.457926	18.4525	0.935273	0.0529889	0.00974234	0.00199606
40	32.4	33.3078	14.7435	2.78754	59.1073	51.016	17.4614	141.33	314.184	6.55221	3.73438	1.23438	13.1797	7.10024	5.125	2.20312	13.9797	84.983	5.1102	0.313499	18.0034	0.952275	0.0365392	0.00904489	0.00178144	12.7145	2.23242	50.4477	46.4911	14.4638	131.97	85.0384	5.28006	2.98438	1.21406	10.35	7.4087	5.01562	2.20625	14.7828	84.7766	4.93682	0.333211	17.8565	0.938947	0.0479631	0.0104399	0.00215907
40	35.8	33.7624	12.512	2.53843	44.5208	46.6306	17.9501	118.318	302.94	8.21792	4.26562	1.36094	18.1125	6.2679	4.35938	2.14062	11.3016	222.096	5.17819	0.336672	17.8051	0.887811	0.0884568	0.01808	0.0044094	9.34475	1.98875	38.1199	38.2771	14.4304	106.932	83.2806	6.01442	3.82812	1.35	12.2484	6.94767	5.375	2.19219	12.5078	215.518	4.66358	0.30496	17.3625	0.867841	0.103384	0.0231321	0.00531136
40	35.8	34.2533	11.9706	2.50312	45.6005	44.7964	17.774	121.687	298.303	8.38539	4.26562	1.39062	16.0922	6.1087	4.32812	2.14062	11.0563	228.436	5.28654	0.421912	17.9837	0.912186	0.0690069	0.0130968	0.00366461	9.25426	1.95024	43.8478	36.7378	14.2849	127.184	80.5762	5.77756	3.73438	1.39375	11.5859	6.78739	5.28125	2.27813	12.3406	222.634	4.20663	0.552254	17.9436	0.918627	0.0631459	0.0144891	0.00408503
40	35.8	34.7081	11.3467	2.43705	42.0813	42.1002	17.4041	117.742	302.45	7.55574	4.20312	1.42188	14.7672	6.20655	4.45312	2.15313	11.4531	239.003	5.07223	0.445954	17.7673	0.907471	0.0723871	0.0138049	0.00427261	10.2606	2.11306	46.5903	42.0993	15.2343	125.635	138.8	6.9562	4.59375	1.44375	14.8484	6.0844	4.57812	2.2125	11.3969	227.704	5.62791	0.495048	17.8458	0.908787	0.0733722	0.0170499	0.00407759
40	37.4	34.3435	13.0904	3.10853	39.8848	44.7403	24.0344	98.4783	287.824	7.5435	4.26562	1.23438	15.35	9.0882	4.67188	2.14062	18.7812	88.2663	6.23199	0.329376	17.6765	0.920056	0.0660093	0.0105491	0.00200039	12.4843	2.83522	39.7027	42.5054	21.5967	106.785	109.397	5.90762	4.17188	1.39062	10.6469	9.47537	5.375	2.25312	19.1828	85.0246	5.86152	0.358717	17.6328	0.917926	0.0677952	0.00977947	0.00204889
40	37.4	33.7951	13.4008	3.18576	40.2184	46.306	24.4966	97.9786	277.776	8.20579	4.04688	1.23438	16.0031	9.15264	4.57812	2.1875	20.6703	87.2469	6.29837	0.320916	17.7491	0.923119	0.0641416	0.00963448	0.00192397	12.8155	3.31853	40.3658	42.0237	25.5605	109.575	84.7161	5.25756	2.6875	1.15781	10.6344	12.2957	6.89062	2.32187	26.6984	83.9721	5.18225	0.37005	17.7721	0.930315	0.0599404	0.00741314	0.00180957
40	37.4	33.4917	13.7804	3.29159	40.9093	48.3211	24.9805	99.6141	289.649	7.82247	3.90625	1.29688	15.0312	9.35905	4.20312	2.16406	20.3906	90.0012	6.83155	0.328188	17.7597	0.924103	0.0637186	0.00930861	0.00187566	13.0538	3.38853	42.5873	42.3173	26.0071	112.824	69.0745	4.88435	2.39062	1.11406	9.6	14.3334	7.64062	2.44844	28.0188	84.3467	6.42041	0.369916	17.8437	0.934974	0.0563392	0.00676497	0.00173116
40	37.4	33.1759	13.5293	3.13964	40.5487	48.1283	23.4817	99.686	297.381	8.25761	4.51562	1.29688	14.8625	7.65592	4.20312	2.17188	13.9047	89.9528	6.54096	0.364866	17.6814	0.920152	0.0667373	0.00999539	0.00189241	13.0383	3.3477	41.8237	42.4948	25.7569	111.062	79.7446	5.35218	2.9375	1.14062	10.8594	11.7275	6.04688	2.33281	26.2906	84.5764	6.92818	0.376224	17.8168	0.933013	0.0580377	0.00699251	0.001746
40	37.4	35.2526	13.6363	3.11389	42.3815	48.7545	23.2743	105.419	305.803	7.37156	4.26562	1.27812	14.5062	7.35919	4.35938	2.20312	14.2188	91.8267	6.34708	0.384276	17.7256	0.924409	0.0632569	0.0106591	0.00206696	13.4063	2.96559	41.4816	50.0023	21.7725	104.044	171.976	6.57451	4.5	1.41094	12.3719	5.00678	4.14062	2.20938	9.05937	90.3377	7.13524	0.456625	17.5437	0.904232	0.0799109	0.0137522	0.0022949
44	33.4	35.2531	15.36	3.41788	49.6113	52.9117	23.4058	130.952	300.334	8.13489	4.14062	1.32812	17.1281	6.32039	4.125	2.14062	12.4016	113.537	4.50514	0.37272	17.9476	0.924933	0.057969	0.014775	0.00271382	14.7852	3.12182	50.6432	51.9896	21.7046	142.055	94.4554	7.37091	4.57812	1.47969	18.1422	6.35808	4.17188	2.18281	12.2094	124.123	5.84186	0.445124	18.0711	0.932786	0.0525494	0.012549	0.00192697
44	33.4	35.1444	13.6242	2.76043	44.1227	49.4523	18.8608	112.074	291.476	8.86638	5.04688	1.45938	18.1281	6.54403	4.35938	2.14062	13.2906	91.9461	4.54678	0.403144	17.7153	0.919252	0.059842	0.0169365	0.00283586	12.1089	2.34613	43.5958	47.3468	15.6893	114.986	119.799	8.39434	4.53125	1.45469	15.1719	7.10974	4.9375	2.22187	14.5969	100.586	4.58381	0.435266	17.803	0.925988	0.0566175	0.0144581	0.00201928
44	33.4	34.2537	12.5769	2.53788	42.1437	45.9957	17.128	108.34	279.377	10.3774	5.04688	1.42188	21.7172	6.68035	4.4375	2.16094	13.3469	82.5375	4.86958	0.36292	17.5314	0.910924	0.0635925	0.0186062	0.00328636	10.2663	2.03453	39.5623	40.0512	14.1823	107.309	73.6263	7.05255	3.9375	1.42031	12.6531	7.86567	5.28125	2.26875	15.925	81.4611	3.85993	0.373529	17.3801	0.906118	0.0687545	0.019087	0.00272579
